# Supplementary material for: Interactome Analysis Identifies MSMEI_3879 as a Substrate of Mycolicibacterium smegmatis ClpC1
Source: Microbiol Spectr. 2023 Jun 21;11(4):e04548-22. doi: 10.1128/spectrum.04548-22 (PMC10433963; doi:10.1128/spectrum.04548-22)
Supplement: Supplemental file 1 — Supplemental material. Download spectrum.04548-22-s0001.xlsx, XLSX file, 0.09 MB [file spectrum.04548-22-s0001.xlsx]

## Sheet: ClpC1-WT
Supplemental Table S1
Proteins identified by pulldown with ClpC1WT (n≥2; score>0)
Accession	Protein Description	Gene Name	avg norm score	sdev norm score	avg #PSMs	sdev #PSMs
A0R574	ATP-dependent Clp protease ATP-binding subunit ClpC1 OS=Mycobacterium smegmatis (strain ATCC 700084 / mc(2)155) OX=246196 GN=clpC1 PE=3 SV=1 UPId=UP000000757 PPId=UP000000757 - [CLPC1_MYCS2]	clpC1 MSMEG_6091 MSMEI_5933	37.5601	11.4675	2650.67	1708.48
A0QVL2	Probable malate:quinone oxidoreductase OS=Mycobacterium smegmatis (strain ATCC 700084 / mc(2)155) OX=246196 GN=mqo PE=1 SV=1 UPId=UP000000757 PPId=UP000000757 - [MQO_MYCS2]	mqo MSMEG_2613 MSMEI_2551	0.360342	0.15783	116.5	82.7315
A0QZC4	N-methylhydantoinase OS=Mycobacterium smegmatis (strain ATCC 700084 / mc(2)155) OX=246196 GN=MSMEG_3973 PE=4 SV=1 UPId=UP000000757 PPId=UP000000757 - [A0QZC4_MYCS2]	MSMEG_3973	0.388058	0.186115	33.6667	19.8578
A0QQU5	60 kDa chaperonin 1 OS=Mycobacterium smegmatis (strain ATCC 700084 / mc(2)155) OX=246196 GN=groL1 PE=1 SV=1 UPId=UP000000757 PPId=UP000000757 - [CH601_MYCS2]	groEL2 groL2 MSMEG_0880 MSMEI_0859	1.68027	1.50288	105	94.5569
A0R3L1	Magnesium chelatase OS=Mycobacterium smegmatis (strain ATCC 700084 / mc(2)155) OX=246196 GN=MSMEG_5512 PE=4 SV=1 UPId=UP000000757 PPId=UP000000757 - [A0R3L1_MYCS2]	MSMEG_5512	0.321495	0.125121	40.6667	13.6504
A0QQD0	Chaperone protein DnaJ OS=Mycobacterium smegmatis (strain ATCC 700084 / mc(2)155) OX=246196 GN=dnaJ PE=3 SV=1 UPId=UP000000757 PPId=UP000000757 - [A0QQD0_MYCS2]	dnaJ MSMEG_0711	0.527254	0.450901	53	15.0997
A0QSS4	60 kDa chaperonin 2 OS=Mycobacterium smegmatis (strain ATCC 700084 / mc(2)155) OX=246196 GN=groL2 PE=1 SV=1 UPId=UP000000757 PPId=UP000000757 - [CH602_MYCS2]	groEL1 groL1 MSMEG_1583 MSMEI_1545	1.04326	0.766846	68.6667	50.5206
A0QQ65	Extracellular solute-binding protein, family protein 5, putative OS=Mycobacterium smegmatis (strain ATCC 700084 / mc(2)155) OX=246196 GN=MSMEG_0643 PE=4 SV=1 UPId=UP000000757 PPId=UP000000757 - [A0QQ65_MYCS2]	MSMEG_0643	0.556751	0.250865	42.6667	25.9679
A0QXC0	Branched-chain amino acid ABC transporter substrate-binding protein OS=Mycobacterium smegmatis (strain ATCC 700084 / mc(2)155) OX=246196 GN=MSMEG_3247 PE=4 SV=1 UPId=UP000000757 PPId=UP000000757 - [A0QXC0_MYCS2]	MSMEG_3247	0.572854	0.342218	31.6667	17.5594
A0R203	ATP synthase subunit b-delta OS=Mycobacterium smegmatis (strain ATCC 700084 / mc(2)155) OX=246196 GN=atpFH PE=1 SV=1 UPId=UP000000757 PPId=UP000000757 - [ATPFD_MYCS2]	atpFH atpF atpH MSMEG_4939 MSMEI_4812	0.586504	0.419439	72	25.1197
A0R218	Transcription termination factor Rho OS=Mycobacterium smegmatis (strain ATCC 700084 / mc(2)155) OX=246196 GN=rho PE=3 SV=1 UPId=UP000000757 PPId=UP000000757 - [A0R218_MYCS2]	rho MSMEG_4954	0.595143	0.501076	64.6667	33.5311
A0QWL3	Putative periplasmic binding protein OS=Mycobacterium smegmatis (strain ATCC 700084 / mc(2)155) OX=246196 GN=MSMEG_2982 PE=4 SV=1 UPId=UP000000757 PPId=UP000000757 - [A0QWL3_MYCS2]	MSMEG_2982	0.459967	0.300549	24.6667	17.673
A0QS98	Elongation factor Tu OS=Mycobacterium smegmatis (strain ATCC 700084 / mc(2)155) OX=246196 GN=tuf PE=1 SV=1 UPId=UP000000757 PPId=UP000000757 - [EFTU_MYCS2]	tuf MSMEG_1401 MSMEI_1363	0.240256	0.179373	32	13.8924
A0QVM7	Translation initiation factor IF-2 OS=Mycobacterium smegmatis (strain ATCC 700084 / mc(2)155) OX=246196 GN=infB PE=3 SV=1 UPId=UP000000757 PPId=UP000000757 - [A0QVM7_MYCS2]	infB MSMEG_2628	0.458698	0.462473	67.5	53.033
A0R1H7	Fatty acid synthase OS=Mycobacterium smegmatis (strain ATCC 700084 / mc(2)155) OX=246196 GN=MSMEG_4757 PE=1 SV=1 UPId=UP000000757 PPId=UP000000757 - [A0R1H7_MYCS2]	MSMEG_4757	0.404446	0.393031	117	33.9411
I7G417	5-oxoprolinase (ATP-hydrolyzing) OS=Mycobacterium smegmatis (strain ATCC 700084 / mc(2)155) OX=246196 GN=MSMEI_3879 PE=4 SV=1 UPId=UP000006158 PPId=UP000000757 - [I7G417_MYCS2]	MSMEI_3879	0.318196	0.269682	24	16.0935
A0R200	ATP synthase subunit beta OS=Mycobacterium smegmatis (strain ATCC 700084 / mc(2)155) OX=246196 GN=atpD PE=1 SV=1 UPId=UP000000757 PPId=UP000000757 - [ATPB_MYCS2]	atpD MSMEG_4936 MSMEI_4809	0.192791	0.0670986	18.3333	9.71253
A0QTQ8	DEAD/DEAH box helicase OS=Mycobacterium smegmatis (strain ATCC 700084 / mc(2)155) OX=246196 GN=MSMEG_1930 PE=3 SV=1 UPId=UP000000757 PPId=UP000000757 - [A0QTQ8_MYCS2]	MSMEG_1930	0.193331	0.0928502	23	9
A0QPE7	Oxidoreductase, short chain dehydrogenase/reductase family protein OS=Mycobacterium smegmatis (strain ATCC 700084 / mc(2)155) OX=246196 GN=MSMEG_0372 PE=1 SV=1 UPId=UP000000757 PPId=UP000000757 - [A0QPE7_MYCS2]	MSMEG_0372	0.345343	0.249662	28.6667	16.2583
A0QTT7	UPF0182 protein MSMEG_1959/MSMEI_1915 OS=Mycobacterium smegmatis (strain ATCC 700084 / mc(2)155) OX=246196 GN=MSMEG_1959 PE=1 SV=1 UPId=UP000000757 PPId=UP000000757 - [Y1959_MYCS2]	MSMEG_1959 MSMEI_1915	0.139221	0.104321	34.6667	22.1209
A0R5N8	Aspartokinase OS=Mycobacterium smegmatis (strain ATCC 700084 / mc(2)155) OX=246196 GN=MSMEG_6257 PE=3 SV=1 UPId=UP000000757 PPId=UP000000757 - [A0R5N8_MYCS2]	MSMEG_6257	0.201586	0.230524	26	17.6918
A0QQB0	Iron-sulfur cluster-binding protein OS=Mycobacterium smegmatis (strain ATCC 700084 / mc(2)155) OX=246196 GN=MSMEG_0690 PE=4 SV=1 UPId=UP000000757 PPId=UP000000757 - [A0QQB0_MYCS2]	MSMEG_0690	0.094165	0.0550613	47.6667	7.50555
A0QR33	Glutamate-1-semialdehyde 2,1-aminomutase OS=Mycobacterium smegmatis (strain ATCC 700084 / mc(2)155) OX=246196 GN=hemL PE=3 SV=1 UPId=UP000000757 PPId=UP000000757 - [GSA_MYCS2]	hemL MSMEG_0969 MSMEI_0943	0.0864445	0.0226925	18.5	4.94975
A0R3B8	Enolase OS=Mycobacterium smegmatis (strain ATCC 700084 / mc(2)155) OX=246196 GN=eno PE=1 SV=1 UPId=UP000000757 PPId=UP000000757 - [ENO_MYCS2]	eno MSMEG_5415 MSMEI_5267	0.133167	0.0635487	16.3333	6.4291
A0R051	Ubiquinol-cytochrome c reductase iron-sulfur subunit OS=Mycobacterium smegmatis (strain ATCC 700084 / mc(2)155) OX=246196 GN=MSMEG_4262 PE=4 SV=1 UPId=UP000000757 PPId=UP000000757 - [A0R051_MYCS2]	MSMEG_4262	0.139239	0.0693658	19.3333	9.45163
A0QS66	DNA-directed RNA polymerase subunit beta' OS=Mycobacterium smegmatis (strain ATCC 700084 / mc(2)155) OX=246196 GN=rpoC PE=1 SV=1 UPId=UP000000757 PPId=UP000000757 - [RPOC_MYCS2]	rpoC MSMEG_1368 MSMEI_1329	0.45356	0.56651	78.3333	42.7707
A0QW02	RNA polymerase sigma factor SigA OS=Mycobacterium smegmatis (strain ATCC 700084 / mc(2)155) OX=246196 GN=sigA PE=1 SV=1 UPId=UP000000757 PPId=UP000000757 - [A0QW02_MYCS2]	sigA MSMEG_2758	0.110953	0.0452184	32	8.544
A0R152	Ribonuclease E OS=Mycobacterium smegmatis (strain ATCC 700084 / mc(2)155) OX=246196 GN=rne PE=3 SV=1 UPId=UP000000757 PPId=UP000000757 - [RNE_MYCS2]	rne MSMEG_4626 MSMEI_4509	0.212268	0.17599	36.6667	28.006
A0R364	Acetamidase/Formamidase family protein OS=Mycobacterium smegmatis (strain ATCC 700084 / mc(2)155) OX=246196 GN=MSMEG_5358 PE=4 SV=1 UPId=UP000000757 PPId=UP000000757 - [A0R364_MYCS2]	MSMEG_5358	0.165766	0.158852	15.6667	12.897
A0QYY6	30S ribosomal protein S1 OS=Mycobacterium smegmatis (strain ATCC 700084 / mc(2)155) OX=246196 GN=rpsA PE=1 SV=1 UPId=UP000000757 PPId=UP000000757 - [RS1_MYCS2]	rpsA MSMEG_3833 MSMEI_3743 LJ00_19040	0.162723	0.199011	38	22.5167
A0R617	Polyketide synthase OS=Mycobacterium smegmatis (strain ATCC 700084 / mc(2)155) OX=246196 GN=MSMEG_6392 PE=4 SV=1 UPId=UP000000757 PPId=UP000000757 - [A0R617_MYCS2]	MSMEG_6392	0.160237	0.144376	35.3333	12.3423
A0R221	Homoserine dehydrogenase OS=Mycobacterium smegmatis (strain ATCC 700084 / mc(2)155) OX=246196 GN=MSMEG_4957 PE=3 SV=1 UPId=UP000000757 PPId=UP000000757 - [A0R221_MYCS2]	MSMEG_4957	0.240908	0.179979	23	11.2694
A0R266	Uncharacterized protein OS=Mycobacterium smegmatis (strain ATCC 700084 / mc(2)155) OX=246196 GN=MSMEG_5002 PE=4 SV=1 UPId=UP000000757 PPId=UP000000757 - [A0R266_MYCS2]	MSMEG_5002	0.060771	0.00523282	49	4.24264
A0QT08	Succinate dehydrogenase flavoprotein subunit OS=Mycobacterium smegmatis (strain ATCC 700084 / mc(2)155) OX=246196 GN=sdhA PE=3 SV=1 UPId=UP000000757 PPId=UP000000757 - [A0QT08_MYCS2]	sdhA MSMEG_1670	0.1194	0.0584145	29	12
A0QR89	Geranylgeranyl reductase OS=Mycobacterium smegmatis (strain ATCC 700084 / mc(2)155) OX=246196 GN=MSMEG_1028 PE=4 SV=1 UPId=UP000000757 PPId=UP000000757 - [A0QR89_MYCS2]	MSMEG_1028 MSMEG_2308	0.249436	0.250965	25	20.9523
A0QW35	Clp amino terminal domain protein OS=Mycobacterium smegmatis (strain ATCC 700084 / mc(2)155) OX=246196 GN=MSMEG_2792 PE=4 SV=1 UPId=UP000000757 PPId=UP000000757 - [A0QW35_MYCS2]	MSMEG_2792	0.0924631	0.0535158	16.5	6.36396
A0R202	ATP synthase subunit alpha OS=Mycobacterium smegmatis (strain ATCC 700084 / mc(2)155) OX=246196 GN=atpA PE=1 SV=1 UPId=UP000000757 PPId=UP000000757 - [ATPA_MYCS2]	atpA MSMEG_4938 MSMEI_4811	0.0954862	0.0446241	22.3333	14.9778
A0QNN8	NAD(P) transhydrogenase, alpha subunit OS=Mycobacterium smegmatis (strain ATCC 700084 / mc(2)155) OX=246196 GN=pntA PE=4 SV=1 UPId=UP000000757 PPId=UP000000757 - [A0QNN8_MYCS2]	pntA MSMEG_0110	0.0586818	0.00728233	18	1.41421
A0R3L0	von Willebrand factor, type A OS=Mycobacterium smegmatis (strain ATCC 700084 / mc(2)155) OX=246196 GN=MSMEG_5511 PE=4 SV=1 UPId=UP000000757 PPId=UP000000757 - [A0R3L0_MYCS2]	MSMEG_5511	0.047538	0.0049834	24	4.58258
A0R7J3	ParB-like partition proteins OS=Mycobacterium smegmatis (strain ATCC 700084 / mc(2)155) OX=246196 GN=MSMEG_6938 PE=3 SV=1 UPId=UP000000757 PPId=UP000000757 - [A0R7J3_MYCS2]	MSMEG_6938	0.0989848	0.0877064	19	9.53939
P71533	Protein translocase subunit SecA 1 OS=Mycobacterium smegmatis (strain ATCC 700084 / mc(2)155) OX=246196 GN=secA1 PE=1 SV=2 UPId=UP000000757 PPId=UP000000757 - [SECA1_MYCS2]	secA1 MSMEG_1881 MSMEI_1840	0.0737786	0.0608822	34.6667	11.5902
A0R085	Protease OS=Mycobacterium smegmatis (strain ATCC 700084 / mc(2)155) OX=246196 GN=MSMEG_4296 PE=4 SV=1 UPId=UP000000757 PPId=UP000000757 - [A0R085_MYCS2]	MSMEG_4296	0.051722	0.00176907	20.5	4.94975
A0QT91	DEAD/DEAH box helicase OS=Mycobacterium smegmatis (strain ATCC 700084 / mc(2)155) OX=246196 GN=MSMEG_1757 PE=1 SV=1 UPId=UP000000757 PPId=UP000000757 - [A0QT91_MYCS2]	MSMEG_1757	0.0726412	0.0219447	67	16.3707
A0R696	Glycine/D-amino acid oxidase OS=Mycobacterium smegmatis (strain ATCC 700084 / mc(2)155) OX=246196 GN=MSMEG_6471 PE=4 SV=1 UPId=UP000000757 PPId=UP000000757 - [A0R696_MYCS2]	MSMEG_6471	0.0498493	0.00926659	18.5	6.36396
A0R199	Trigger factor OS=Mycobacterium smegmatis (strain ATCC 700084 / mc(2)155) OX=246196 GN=tig PE=1 SV=1 UPId=UP000000757 PPId=UP000000757 - [TIG_MYCS2]	tig MSMEG_4674 MSMEI_4557	0.163391	0.214079	18	16.5227
A0QP93	Uncharacterized protein OS=Mycobacterium smegmatis (strain ATCC 700084 / mc(2)155) OX=246196 GN=MSMEG_0317 PE=4 SV=1 UPId=UP000000757 PPId=UP000000757 - [A0QP93_MYCS2]	MSMEG_0317	0.189604	0.214894	15.5	12.0208
P60281	DNA-directed RNA polymerase subunit beta OS=Mycobacterium smegmatis (strain ATCC 700084 / mc(2)155) OX=246196 GN=rpoB PE=1 SV=1 UPId=UP000000757 PPId=UP000000757 - [RPOB_MYCS2]	rpoB MSMEG_1367 MSMEI_1328	0.238331	0.285198	54	25.4558
A0QSL8	DNA-directed RNA polymerase subunit alpha OS=Mycobacterium smegmatis (strain ATCC 700084 / mc(2)155) OX=246196 GN=rpoA PE=1 SV=1 UPId=UP000000757 PPId=UP000000757 - [RPOA_MYCS2]	rpoA MSMEG_1524 MSMEI_1488	0.0528461	0.0161112	27.3333	8.73689
A0R5R5	Cyclopropane-fatty-acyl-phospholipid synthase OS=Mycobacterium smegmatis (strain ATCC 700084 / mc(2)155) OX=246196 GN=MSMEG_6284 PE=4 SV=1 UPId=UP000000757 PPId=UP000000757 - [A0R5R5_MYCS2]	MSMEG_6284	0.0453353	0.0285209	12.6667	4.04145
A0QXF3	Polyamine-binding lipoprotein OS=Mycobacterium smegmatis (strain ATCC 700084 / mc(2)155) OX=246196 GN=MSMEG_3280 PE=4 SV=1 UPId=UP000000757 PPId=UP000000757 - [A0QXF3_MYCS2]	MSMEG_3280	0.0575779	0.0345291	12	8.48528
A0QUY2	D-3-phosphoglycerate dehydrogenase OS=Mycobacterium smegmatis (strain ATCC 700084 / mc(2)155) OX=246196 GN=serA PE=3 SV=1 UPId=UP000000757 PPId=UP000000757 - [A0QUY2_MYCS2]	serA MSMEG_2378	0.484022	0.638577	60.5	50.2046
A0QPH5	Peptide synthetase OS=Mycobacterium smegmatis (strain ATCC 700084 / mc(2)155) OX=246196 GN=MSMEG_0400 PE=3 SV=1 UPId=UP000000757 PPId=UP000000757 - [A0QPH5_MYCS2]	MSMEG_0400	0.109081	0.111543	61.3333	19.4251
A0QPE8	3-ketoacyl-CoA thiolase OS=Mycobacterium smegmatis (strain ATCC 700084 / mc(2)155) OX=246196 GN=MSMEG_0373 PE=3 SV=1 UPId=UP000000757 PPId=UP000000757 - [A0QPE8_MYCS2]	MSMEG_0373	0.0635524	0.0360782	17.6667	5.7735
A0R2B1	Multifunctional 2-oxoglutarate metabolism enzyme OS=Mycobacterium smegmatis (strain ATCC 700084 / mc(2)155) OX=246196 GN=kgd PE=1 SV=1 UPId=UP000000757 PPId=UP000000757 - [KGD_MYCS2]	kgd sucA MSMEG_5049 MSMEI_4922	0.115456	0.122934	61	8.48528
A0R2E8	Very-long-chain acyl-CoA synthetase OS=Mycobacterium smegmatis (strain ATCC 700084 / mc(2)155) OX=246196 GN=MSMEG_5086 PE=4 SV=1 UPId=UP000000757 PPId=UP000000757 - [A0R2E8_MYCS2]	MSMEG_5086	0.0871239	0.0841069	30.5	2.12132
A0R0W1	Ferredoxin sulfite reductase OS=Mycobacterium smegmatis (strain ATCC 700084 / mc(2)155) OX=246196 GN=MSMEG_4527 PE=3 SV=1 UPId=UP000000757 PPId=UP000000757 - [A0R0W1_MYCS2]	MSMEG_4527	0.0256814	0.0248304	28.3333	6.50641
A0QRB1	Amino acid carrier protein OS=Mycobacterium smegmatis (strain ATCC 700084 / mc(2)155) OX=246196 GN=MSMEG_1052 PE=3 SV=1 UPId=UP000000757 PPId=UP000000757 - [A0QRB1_MYCS2]	MSMEG_1052 MSMEG_2332	0.134999	0.125088	17	12.1655
A0QY29	Uncharacterized N-acetyltransferase MSMEG_3513 OS=Mycobacterium smegmatis (strain ATCC 700084 / mc(2)155) OX=246196 GN=MSMEG_3513 PE=1 SV=1 UPId=UP000000757 PPId=UP000000757 - [A0QY29_MYCS2]	MSMEG_3513	0.050975	0.0357444	11	5.65685
A0R7F7	30S ribosomal protein S18 2 OS=Mycobacterium smegmatis (strain ATCC 700084 / mc(2)155) OX=246196 GN=rpsR2 PE=1 SV=1 UPId=UP000000757 PPId=UP000000757 - [RS182_MYCS2]	rpsR2 rpsR1 MSMEG_6895 MSMEI_6711	0.0316891	0.00917296	9.5	2.12132
O68956	Glutamine--fructose-6-phosphate aminotransferase [isomerizing] OS=Mycobacterium smegmatis (strain ATCC 700084 / mc(2)155) OX=246196 GN=glmS PE=3 SV=3 UPId=UP000000757 PPId=UP000000757 - [GLMS_MYCS2]	glmS MSMEG_1568 MSMEI_1531	0.054378	0.0415182	14	3.60555
A0QYK4	Sodium:solute symporter OS=Mycobacterium smegmatis (strain ATCC 700084 / mc(2)155) OX=246196 GN=MSMEG_3689 PE=3 SV=1 UPId=UP000000757 PPId=UP000000757 - [A0QYK4_MYCS2]	MSMEG_3689	0.0532987	0.0317932	10.3333	5.68624
A0R6V5	4-aminobutyrate transaminase OS=Mycobacterium smegmatis (strain ATCC 700084 / mc(2)155) OX=246196 GN=gabT PE=3 SV=1 UPId=UP000000757 PPId=UP000000757 - [A0R6V5_MYCS2]	gabT MSMEG_6685	0.0928456	0.0975701	77.5	94.0452
A0QW71	Transcriptional accessory protein OS=Mycobacterium smegmatis (strain ATCC 700084 / mc(2)155) OX=246196 GN=MSMEG_2839 PE=4 SV=1 UPId=UP000000757 PPId=UP000000757 - [A0QW71_MYCS2]	MSMEG_2839	0.0530644	0.0419302	48	5.65685
A0QU86	PTS system, glucose-specific IIBC component OS=Mycobacterium smegmatis (strain ATCC 700084 / mc(2)155) OX=246196 GN=MSMEG_2116 PE=4 SV=1 UPId=UP000000757 PPId=UP000000757 - [A0QU86_MYCS2]	MSMEG_2116	0.0312939	0.0360595	11.6667	5.50757
A0QQ22	Acyl-CoA synthase OS=Mycobacterium smegmatis (strain ATCC 700084 / mc(2)155) OX=246196 GN=MSMEG_0599 PE=4 SV=1 UPId=UP000000757 PPId=UP000000757 - [A0QQ22_MYCS2]	MSMEG_0599	0.0111479	0.0157656	28	5.65685
A0QPE3	Uncharacterized protein OS=Mycobacterium smegmatis (strain ATCC 700084 / mc(2)155) OX=246196 GN=MSMEG_0368 PE=4 SV=1 UPId=UP000000757 PPId=UP000000757 - [A0QPE3_MYCS2]	MSMEG_0368	0.0278885	0.0101468	123.5	106.773
A0QSY1	ABC transporter, ATP-binding protein OS=Mycobacterium smegmatis (strain ATCC 700084 / mc(2)155) OX=246196 GN=MSMEG_1642 PE=4 SV=1 UPId=UP000000757 PPId=UP000000757 - [A0QSY1_MYCS2]	MSMEG_1642	0.0825026	0.0875282	30.5	16.2635
A0QR91	Monooxygenase OS=Mycobacterium smegmatis (strain ATCC 700084 / mc(2)155) OX=246196 GN=MSMEG_1030 PE=4 SV=1 UPId=UP000000757 PPId=UP000000757 - [A0QR91_MYCS2]	MSMEG_1030 MSMEG_2310	0.122419	0.0912934	29.6667	2.08167
A0QSE0	30S ribosomal protein S17 OS=Mycobacterium smegmatis (strain ATCC 700084 / mc(2)155) OX=246196 GN=rpsQ PE=1 SV=1 UPId=UP000000757 PPId=UP000000757 - [RS17_MYCS2]	rpsQ MSMEG_1445 MSMEI_1409	0.0160671	0.00628525	15	8.48528
A0QX24	ATPase, MoxR family protein OS=Mycobacterium smegmatis (strain ATCC 700084 / mc(2)155) OX=246196 GN=moxR PE=4 SV=1 UPId=UP000000757 PPId=UP000000757 - [A0QX24_MYCS2]	moxR MSMEG_3147	0.0821459	0.0580967	7	4
A0R052	Ubiquinol-cytochrome c reductase cytochrome b subunit OS=Mycobacterium smegmatis (strain ATCC 700084 / mc(2)155) OX=246196 GN=MSMEG_4263 PE=4 SV=1 UPId=UP000000757 PPId=UP000000757 - [A0R052_MYCS2]	MSMEG_4263	0.0592661	0.0340846	20.3333	17.0392
A0QSD7	30S ribosomal protein S3 OS=Mycobacterium smegmatis (strain ATCC 700084 / mc(2)155) OX=246196 GN=rpsC PE=1 SV=1 UPId=UP000000757 PPId=UP000000757 - [RS3_MYCS2]	rpsC MSMEG_1442 MSMEI_1406	0.232734	0.185062	25	9.16515
A0QXA1	Ferredoxin-dependent glutamate synthase 1 OS=Mycobacterium smegmatis (strain ATCC 700084 / mc(2)155) OX=246196 GN=MSMEG_3225 PE=4 SV=1 UPId=UP000000757 PPId=UP000000757 - [A0QXA1_MYCS2]	MSMEG_3225	0.0297025	0.013867	51	5.65685
A0R261	Bacterial extracellular solute-binding protein, family protein 5 OS=Mycobacterium smegmatis (strain ATCC 700084 / mc(2)155) OX=246196 GN=MSMEG_4999 PE=4 SV=1 UPId=UP000000757 PPId=UP000000757 - [A0R261_MYCS2]	MSMEG_4999	0.0461877	0.0302117	14.6667	11.7189
A0QSH0	Signal peptide peptidase SppA, 67K type OS=Mycobacterium smegmatis (strain ATCC 700084 / mc(2)155) OX=246196 GN=sppA PE=4 SV=1 UPId=UP000000757 PPId=UP000000757 - [A0QSH0_MYCS2]	sppA MSMEG_1476	0.0634156	0.0382074	21.3333	2.51661
A0R576	Lsr2 protein OS=Mycobacterium smegmatis (strain ATCC 700084 / mc(2)155) OX=246196 GN=MSMEG_6092 PE=4 SV=1 UPId=UP000000757 PPId=UP000000757 - [A0R576_MYCS2]	MSMEG_6092	0.0545763	0.0335933	6	0
A0QQM2	Hydrolase OS=Mycobacterium smegmatis (strain ATCC 700084 / mc(2)155) OX=246196 GN=MSMEG_0806 PE=4 SV=1 UPId=UP000000757 PPId=UP000000757 - [A0QQM2_MYCS2]	MSMEG_0806	0.0463859	0.039871	14	1.41421
A0QZX1	ATP phosphoribosyltransferase OS=Mycobacterium smegmatis (strain ATCC 700084 / mc(2)155) OX=246196 GN=hisG PE=3 SV=1 UPId=UP000000757 PPId=UP000000757 - [A0QZX1_MYCS2]	hisG MSMEG_4180	0.0403641	0.0315075	17	2.82843
A0QVD7	MarR-family protein transcriptional regulator OS=Mycobacterium smegmatis (strain ATCC 700084 / mc(2)155) OX=246196 GN=MSMEG_2538 PE=4 SV=1 UPId=UP000000757 PPId=UP000000757 - [A0QVD7_MYCS2]	MSMEG_2538	0.0255332	0.0111786	3.5	0.707107
A0QV52	Adenosylmethionine--8-amino-7-oxononanoate transaminase OS=Mycobacterium smegmatis (strain ATCC 700084 / mc(2)155) OX=246196 GN=MSMEG_2450 PE=3 SV=1 UPId=UP000000757 PPId=UP000000757 - [A0QV52_MYCS2]	MSMEG_2450	0.0286169	0.0159562	13	2.82843
A0QXI7	Dihydrodipicolinate reductase, N-terminus domain protein OS=Mycobacterium smegmatis (strain ATCC 700084 / mc(2)155) OX=246196 GN=dapB PE=4 SV=1 UPId=UP000000757 PPId=UP000000757 - [A0QXI7_MYCS2]	dapB MSMEG_3317	0.0631439	0.0551512	6.66667	3.21455
A0R196	ATP-dependent Clp protease ATP-binding subunit ClpX OS=Mycobacterium smegmatis (strain ATCC 700084 / mc(2)155) OX=246196 GN=clpX PE=3 SV=1 UPId=UP000000757 PPId=UP000000757 - [CLPX_MYCS2]	clpX MSMEG_4671 MSMEI_4553	0.025194	0.011662	29	18.3848
A0QNG5	Protein phosphatase 2C OS=Mycobacterium smegmatis (strain ATCC 700084 / mc(2)155) OX=246196 GN=MSMEG_0033 PE=4 SV=1 UPId=UP000000757 PPId=UP000000757 - [A0QNG5_MYCS2]	MSMEG_0033	0.0166338	0.00043486	8.5	2.12132
A0R5D9	DNA topoisomerase 1 OS=Mycobacterium smegmatis (strain ATCC 700084 / mc(2)155) OX=246196 GN=topA PE=1 SV=1 UPId=UP000000757 PPId=UP000000757 - [TOP1_MYCS2]	topA MSMEG_6157 MSMEI_5999	0.153483	0.193588	58.5	21.9203
A0QYD6	NADH dehydrogenase OS=Mycobacterium smegmatis (strain ATCC 700084 / mc(2)155) OX=246196 GN=ndh PE=4 SV=1 UPId=UP000000757 PPId=UP000000757 - [A0QYD6_MYCS2]	ndh MSMEG_3621	0.0932765	0.120572	27.3333	20.502
A0QNZ9	Uncharacterized protein OS=Mycobacterium smegmatis (strain ATCC 700084 / mc(2)155) OX=246196 GN=MSMEG_0222 PE=4 SV=1 UPId=UP000000757 PPId=UP000000757 - [A0QNZ9_MYCS2]	MSMEG_0222	0.037221	0.0305484	32.5	19.0919
A0QTT5	Uncharacterized protein OS=Mycobacterium smegmatis (strain ATCC 700084 / mc(2)155) OX=246196 GN=MSMEG_1957 PE=4 SV=1 UPId=UP000000757 PPId=UP000000757 - [A0QTT5_MYCS2]	MSMEG_1957	0.0903588	0.10617	52	36.7696
A0QVQ5	Polyribonucleotide nucleotidyltransferase OS=Mycobacterium smegmatis (strain ATCC 700084 / mc(2)155) OX=246196 GN=pnp PE=1 SV=1 UPId=UP000000757 PPId=UP000000757 - [PNP_MYCS2]	pnp gpsI MSMEG_2656 MSMEI_2593	0.0344769	0.0472443	26.3333	4.72582
A0QWS5	Carbamoyl-phosphate synthase large chain OS=Mycobacterium smegmatis (strain ATCC 700084 / mc(2)155) OX=246196 GN=carB PE=3 SV=1 UPId=UP000000757 PPId=UP000000757 - [A0QWS5_MYCS2]	carB MSMEG_3047	0.0307412	0.0225549	32.5	2.12132
A0R4Q0	Putative succinate-semialdehyde dehydrogenase [NADP(+)] OS=Mycobacterium smegmatis (strain ATCC 700084 / mc(2)155) OX=246196 GN=gabD2 PE=3 SV=1 UPId=UP000000757 PPId=UP000000757 - [GABD2_MYCS2]	gabD2 MSMEG_5912 MSMEI_5752	0.0118191	0.00417381	20.5	4.94975
I7FPJ2	Uncharacterized protein OS=Mycobacterium smegmatis (strain ATCC 700084 / mc(2)155) OX=246196 GN=MSMEI_4181 PE=4 SV=1 UPId=UP000006158 PPId=UP000000757 - [I7FPJ2_MYCS2]	MSMEI_4181	0.00792027	0.00727082	13.3333	2.51661
A0R0B4	3-oxoacyl-[acyl-carrier-protein] synthase 1 OS=Mycobacterium smegmatis (strain ATCC 700084 / mc(2)155) OX=246196 GN=MSMEG_4327 PE=3 SV=1 UPId=UP000000757 PPId=UP000000757 - [A0R0B4_MYCS2]	MSMEG_4327	0.0602122	0.0649813	30.5	31.8198
A0R0B3	Meromycolate extension acyl carrier protein OS=Mycobacterium smegmatis (strain ATCC 700084 / mc(2)155) OX=246196 GN=acpM PE=1 SV=1 UPId=UP000000757 PPId=UP000000757 - [ACPM_MYCS2]	acpM MSMEG_4326 MSMEI_4226	0.0716817	0.0769731	8.33333	7.76745
A0R729	Glycerol kinase OS=Mycobacterium smegmatis (strain ATCC 700084 / mc(2)155) OX=246196 GN=glpK PE=3 SV=1 UPId=UP000000757 PPId=UP000000757 - [A0R729_MYCS2]	glpK MSMEG_6759	0.171331	0.249674	18	19.975
A0R730	Glycerol-3-phosphate dehydrogenase OS=Mycobacterium smegmatis (strain ATCC 700084 / mc(2)155) OX=246196 GN=MSMEG_6761 PE=3 SV=1 UPId=UP000000757 PPId=UP000000757 - [A0R730_MYCS2]	MSMEG_6761	0.0903258	0.106747	30	23.4307
A0QTE1	Acetyl-/propionyl-coenzyme A carboxylase alpha chain OS=Mycobacterium smegmatis (strain ATCC 700084 / mc(2)155) OX=246196 GN=MSMEG_1807 PE=4 SV=1 UPId=UP000000757 PPId=UP000000757 - [A0QTE1_MYCS2]	MSMEG_1807	0.131318	0.170727	44.3333	4.93288
A0QWJ3	Protein-export membrane protein SecF OS=Mycobacterium smegmatis (strain ATCC 700084 / mc(2)155) OX=246196 GN=secF PE=3 SV=1 UPId=UP000000757 PPId=UP000000757 - [A0QWJ3_MYCS2]	secF MSMEG_2962	0.0165228	0.00474733	7.5	6.36396
A0QV03	50S ribosomal protein L28 OS=Mycobacterium smegmatis (strain ATCC 700084 / mc(2)155) OX=246196 GN=rpmB PE=1 SV=1 UPId=UP000000757 PPId=UP000000757 - [A0QV03_MYCS2]	rpmB MSMEG_2400	0.0200317	0.0136745	5.33333	2.08167
A0R5C0	Non-ribosomal peptide synthetase OS=Mycobacterium smegmatis (strain ATCC 700084 / mc(2)155) OX=246196 GN=MSMEG_6137 PE=4 SV=1 UPId=UP000000757 PPId=UP000000757 - [A0R5C0_MYCS2]	MSMEG_6137	0.0114304	0.00119921	47.5	23.3345
A0QSL6	30S ribosomal protein S11 OS=Mycobacterium smegmatis (strain ATCC 700084 / mc(2)155) OX=246196 GN=rpsK PE=1 SV=1 UPId=UP000000757 PPId=UP000000757 - [RS11_MYCS2]	rpsK MSMEG_1522 MSMEI_1486	0.03245	0.0295683	19	9.89949
A0R079	Glutamine synthetase OS=Mycobacterium smegmatis (strain ATCC 700084 / mc(2)155) OX=246196 GN=glnA PE=1 SV=1 UPId=UP000000757 PPId=UP000000757 - [GLN1B_MYCS2]	glnA glnA1 MSMEG_4290 MSMEI_4189	0.162177	0.213142	14	15.5563
A0QYS3	Acyl-CoA synthase OS=Mycobacterium smegmatis (strain ATCC 700084 / mc(2)155) OX=246196 GN=MSMEG_3767 PE=4 SV=1 UPId=UP000000757 PPId=UP000000757 - [A0QYS3_MYCS2]	MSMEG_3767	0.0731515	0.0872511	38.5	4.94975
A0QYF6	Uncharacterized protein OS=Mycobacterium smegmatis (strain ATCC 700084 / mc(2)155) OX=246196 GN=MSMEG_3641 PE=4 SV=1 UPId=UP000000757 PPId=UP000000757 - [A0QYF6_MYCS2]	MSMEG_3641	0.037392	0.0230997	11.6667	3.51188
A0R5T7	Glutamine-binding periplasmic protein/glutamine transport system permease protein OS=Mycobacterium smegmatis (strain ATCC 700084 / mc(2)155) OX=246196 GN=MSMEG_6307 PE=3 SV=1 UPId=UP000000757 PPId=UP000000757 - [A0R5T7_MYCS2]	MSMEG_6307	0.0541904	0.060543	17	4.24264
A0R226	RemO protein OS=Mycobacterium smegmatis (strain ATCC 700084 / mc(2)155) OX=246196 GN=MSMEG_4962 PE=4 SV=1 UPId=UP000000757 PPId=UP000000757 - [A0R226_MYCS2]	MSMEG_4962	0.0246893	0.0189999	28.5	2.12132
A0R2C0	ABC transporter, ATP-binding protein SugC OS=Mycobacterium smegmatis (strain ATCC 700084 / mc(2)155) OX=246196 GN=MSMEG_5058 PE=3 SV=1 UPId=UP000000757 PPId=UP000000757 - [A0R2C0_MYCS2]	MSMEG_5058	0.0152653	0.00588399	16	0
A0QWD3	2-hydroxy-6-oxo-6-phenylhexa-2,4-dienoate hydrolase OS=Mycobacterium smegmatis (strain ATCC 700084 / mc(2)155) OX=246196 GN=MSMEG_2900 PE=4 SV=1 UPId=UP000000757 PPId=UP000000757 - [A0QWD3_MYCS2]	MSMEG_2900	0.0279947	0.0169446	6.66667	2.51661
A0QSL0	Thioredoxin reductase OS=Mycobacterium smegmatis (strain ATCC 700084 / mc(2)155) OX=246196 GN=MSMEG_1516 PE=4 SV=1 UPId=UP000000757 PPId=UP000000757 - [A0QSL0_MYCS2]	MSMEG_1516	0.0116998	0.00256902	9.5	3.53553
A0R6E9	ABC Polyamine/Opine/Phosphonate transporter, periplasmic ligand binding protein OS=Mycobacterium smegmatis (strain ATCC 700084 / mc(2)155) OX=246196 GN=MSMEG_6524 PE=4 SV=1 UPId=UP000000757 PPId=UP000000757 - [A0R6E9_MYCS2]	MSMEG_6524	0.071461	0.0877854	10.5	6.36396
A0QSD1	50S ribosomal protein L3 OS=Mycobacterium smegmatis (strain ATCC 700084 / mc(2)155) OX=246196 GN=rplC PE=1 SV=1 UPId=UP000000757 PPId=UP000000757 - [RL3_MYCS2]	rplC MSMEG_1436 MSMEI_1400	0.103757	0.140624	22.3333	15.0444
A0QS28	RecBCD enzyme subunit RecD OS=Mycobacterium smegmatis (strain ATCC 700084 / mc(2)155) OX=246196 GN=recD PE=3 SV=1 UPId=UP000000757 PPId=UP000000757 - [RECD_MYCS2]	recD MSMEG_1325 MSMEI_1288	0.0183162	0.00938657	20.3333	7.76745
A0R3I9	50S ribosomal protein L32 OS=Mycobacterium smegmatis (strain ATCC 700084 / mc(2)155) OX=246196 GN=rpmF PE=1 SV=1 UPId=UP000000757 PPId=UP000000757 - [RL32_MYCS2]	rpmF MSMEG_5489 MSMEI_5337	0.0304775	0.0305599	14	2.82843
A0R0T1	PhoH family protein OS=Mycobacterium smegmatis (strain ATCC 700084 / mc(2)155) OX=246196 GN=MSMEG_4497 PE=4 SV=1 UPId=UP000000757 PPId=UP000000757 - [A0R0T1_MYCS2]	MSMEG_4497	0.101885	0.116943	12.3333	10.2144
A0QSL5	30S ribosomal protein S13 OS=Mycobacterium smegmatis (strain ATCC 700084 / mc(2)155) OX=246196 GN=rpsM PE=1 SV=1 UPId=UP000000757 PPId=UP000000757 - [RS13_MYCS2]	rpsM MSMEG_1521 MSMEI_1485	0.0351007	0.038025	16	12.7279
A0R6J9	Beta-lactamase OS=Mycobacterium smegmatis (strain ATCC 700084 / mc(2)155) OX=246196 GN=MSMEG_6575 PE=4 SV=1 UPId=UP000000757 PPId=UP000000757 - [A0R6J9_MYCS2]	MSMEG_6575	0.0440321	0.031271	16.6667	11.5036
A0QV28	Nitrogen regulatory protein P-II OS=Mycobacterium smegmatis (strain ATCC 700084 / mc(2)155) OX=246196 GN=MSMEG_2426 PE=3 SV=1 UPId=UP000000757 PPId=UP000000757 - [A0QV28_MYCS2]	MSMEG_2426	0.0645636	0.0807403	7.5	7.77817
A0R150	50S ribosomal protein L27 OS=Mycobacterium smegmatis (strain ATCC 700084 / mc(2)155) OX=246196 GN=rpmA PE=1 SV=1 UPId=UP000000757 PPId=UP000000757 - [RL27_MYCS2]	rpmA MSMEG_4624 MSMEI_4507	0.0238851	0.0233601	7	0
A0QQY3	Transcriptional regulator, XRE family protein OS=Mycobacterium smegmatis (strain ATCC 700084 / mc(2)155) OX=246196 GN=MSMEG_0918 PE=4 SV=1 UPId=UP000000757 PPId=UP000000757 - [A0QQY3_MYCS2]	MSMEG_0918	0.0193162	0.012014	4.66667	0.57735
A0R042	AMP-binding enzyme OS=Mycobacterium smegmatis (strain ATCC 700084 / mc(2)155) OX=246196 GN=MSMEG_4254 PE=4 SV=1 UPId=UP000000757 PPId=UP000000757 - [A0R042_MYCS2]	MSMEG_4254	0.0254068	0.0262396	19.5	4.94975
A0R072	Dihydrolipoamide acetyltransferase component of pyruvate dehydrogenase complex OS=Mycobacterium smegmatis (strain ATCC 700084 / mc(2)155) OX=246196 GN=sucB PE=3 SV=1 UPId=UP000000757 PPId=UP000000757 - [A0R072_MYCS2]	sucB MSMEG_4283	0.103325	0.136606	20.5	6.36396
A0QZ01	Carboxylic ester hydrolase OS=Mycobacterium smegmatis (strain ATCC 700084 / mc(2)155) OX=246196 GN=MSMEG_3848 PE=3 SV=1 UPId=UP000000757 PPId=UP000000757 - [A0QZ01_MYCS2]	MSMEG_3848	0.0241057	0.0246422	15.5	4.94975
A0QT21	Cytosine/purine/uracil/thiamine/allantoin permease family protein OS=Mycobacterium smegmatis (strain ATCC 700084 / mc(2)155) OX=246196 GN=MSMEG_1683 PE=3 SV=1 UPId=UP000000757 PPId=UP000000757 - [A0QT21_MYCS2]	MSMEG_1683	0.0237358	0.0152324	2.33333	1.52753
Q3I5Q7	HBHA-like protein OS=Mycobacterium smegmatis (strain ATCC 700084 / mc(2)155) OX=246196 GN=MSMEG_0919 PE=4 SV=1 UPId=UP000000757 PPId=UP000000757 - [Q3I5Q7_MYCS2]	MSMEG_0919	0.140829	0.134624	34	11.1355
A0QNG2	Serine/threonine protein kinase PknA OS=Mycobacterium smegmatis (strain ATCC 700084 / mc(2)155) OX=246196 GN=pknA PE=4 SV=1 UPId=UP000000757 PPId=UP000000757 - [A0QNG2_MYCS2]	pknA MSMEG_0030	0.0116553	0.00841401	11.5	2.12132
A0QVH9	4-hydroxy-3-methylbut-2-en-1-yl diphosphate synthase (flavodoxin) OS=Mycobacterium smegmatis (strain ATCC 700084 / mc(2)155) OX=246196 GN=ispG PE=3 SV=1 UPId=UP000000757 PPId=UP000000757 - [A0QVH9_MYCS2]	ispG MSMEG_2580	0.0144591	0.0127895	13.5	4.94975
A0QR26	TetR-family protein transcriptional regulator OS=Mycobacterium smegmatis (strain ATCC 700084 / mc(2)155) OX=246196 GN=MSMEG_0962 PE=4 SV=1 UPId=UP000000757 PPId=UP000000757 - [A0QR26_MYCS2]	MSMEG_0962	0.00449523	0.00635721	42	5.65685
A0QUM3	Carbon starvation protein A OS=Mycobacterium smegmatis (strain ATCC 700084 / mc(2)155) OX=246196 GN=MSMEG_2259 PE=4 SV=1 UPId=UP000000757 PPId=UP000000757 - [A0QUM3_MYCS2]	MSMEG_2259	0.0160384	0.0226818	29.5	31.8198
A0QX46	Isoleucine--tRNA ligase OS=Mycobacterium smegmatis (strain ATCC 700084 / mc(2)155) OX=246196 GN=ileS PE=3 SV=1 UPId=UP000000757 PPId=UP000000757 - [A0QX46_MYCS2]	ileS MSMEG_3169	0.015567	0.0220151	50	8.48528
A0QVB9	Elongation factor Ts OS=Mycobacterium smegmatis (strain ATCC 700084 / mc(2)155) OX=246196 GN=tsf PE=1 SV=1 UPId=UP000000757 PPId=UP000000757 - [EFTS_MYCS2]	tsf MSMEG_2520 MSMEI_2461	0.0306753	0.0433814	19	14.1421
A0QTG7	TobH protein OS=Mycobacterium smegmatis (strain ATCC 700084 / mc(2)155) OX=246196 GN=MSMEG_1835 PE=4 SV=1 UPId=UP000000757 PPId=UP000000757 - [A0QTG7_MYCS2]	MSMEG_1835	0.218579	0.0689134	19.5	2.12132
A0QVX3	Glutamate binding protein OS=Mycobacterium smegmatis (strain ATCC 700084 / mc(2)155) OX=246196 GN=MSMEG_2727 PE=3 SV=1 UPId=UP000000757 PPId=UP000000757 - [A0QVX3_MYCS2]	MSMEG_2727	0.2245	0.026453	19.5	2.12132
A0QSB2	Glyoxalase family protein OS=Mycobacterium smegmatis (strain ATCC 700084 / mc(2)155) OX=246196 GN=MSMEG_1417 PE=4 SV=1 UPId=UP000000757 PPId=UP000000757 - [A0QSB2_MYCS2]	MSMEG_1417	0.105431	0.123124	12	2.82843
A0QXB0	ABC-type amino acid transport system, secreted component OS=Mycobacterium smegmatis (strain ATCC 700084 / mc(2)155) OX=246196 GN=MSMEG_3235 PE=3 SV=1 UPId=UP000000757 PPId=UP000000757 - [A0QXB0_MYCS2]	MSMEG_3235	0.227061	0.0899228	10.5	7.77817
A0R0W7	Sulfate-binding protein OS=Mycobacterium smegmatis (strain ATCC 700084 / mc(2)155) OX=246196 GN=MSMEG_4533 PE=4 SV=1 UPId=UP000000757 PPId=UP000000757 - [A0R0W7_MYCS2]	MSMEG_4533	0.157751	0.0069112	14	5.65685
A0QYR3	TPR-repeat-containing protein OS=Mycobacterium smegmatis (strain ATCC 700084 / mc(2)155) OX=246196 GN=MSMEG_3754 PE=4 SV=1 UPId=UP000000757 PPId=UP000000757 - [A0QYR3_MYCS2]	MSMEG_3754	0.128538	0.0231181	14	12.7279
A0QQV4	Aldehyde dehydrogenase OS=Mycobacterium smegmatis (strain ATCC 700084 / mc(2)155) OX=246196 GN=MSMEG_0889 PE=3 SV=1 UPId=UP000000757 PPId=UP000000757 - [A0QQV4_MYCS2]	MSMEG_0889	0.137849	0.00127027	22.5	10.6066
A0QZY3	Uncharacterized protein OS=Mycobacterium smegmatis (strain ATCC 700084 / mc(2)155) OX=246196 GN=MSMEG_4192 PE=4 SV=1 UPId=UP000000757 PPId=UP000000757 - [A0QZY3_MYCS2]	MSMEG_4192	0.0716309	0.0475201	9.5	2.12132
A0R0T8	Chaperone protein DnaJ OS=Mycobacterium smegmatis (strain ATCC 700084 / mc(2)155) OX=246196 GN=dnaJ PE=3 SV=1 UPId=UP000000757 PPId=UP000000757 - [A0R0T8_MYCS2]	dnaJ MSMEG_4504	0.0939441	0.00982087	21	19.799
A0R2L3	Nitroreductase OS=Mycobacterium smegmatis (strain ATCC 700084 / mc(2)155) OX=246196 GN=MSMEG_5155 PE=4 SV=1 UPId=UP000000757 PPId=UP000000757 - [A0R2L3_MYCS2]	MSMEG_5155	0.0720412	0.0376758	20.5	0.707107
A0QSD0	30S ribosomal protein S10 OS=Mycobacterium smegmatis (strain ATCC 700084 / mc(2)155) OX=246196 GN=rpsJ PE=1 SV=1 UPId=UP000000757 PPId=UP000000757 - [RS10_MYCS2]	rpsJ MSMEG_1435 MSMEI_1399	0.108162	0.0196835	9.5	6.36396
A0QV32	Signal recognition particle protein OS=Mycobacterium smegmatis (strain ATCC 700084 / mc(2)155) OX=246196 GN=ffh PE=3 SV=1 UPId=UP000000757 PPId=UP000000757 - [A0QV32_MYCS2]	ffh MSMEG_2430	0.126047	0.0532322	39.5	9.19239
A0QQQ1	Superoxide dismutase [Cu-Zn] OS=Mycobacterium smegmatis (strain ATCC 700084 / mc(2)155) OX=246196 GN=sodC PE=3 SV=1 UPId=UP000000757 PPId=UP000000757 - [A0QQQ1_MYCS2]	sodC MSMEG_0835	0.0999909	0.0198084	6.5	7.77817
A0QQA8	Aspartate aminotransferase OS=Mycobacterium smegmatis (strain ATCC 700084 / mc(2)155) OX=246196 GN=MSMEG_0688 PE=4 SV=1 UPId=UP000000757 PPId=UP000000757 - [A0QQA8_MYCS2]	MSMEG_0688	0.291685	0.306548	30.5	30.4056
A0QYH8	Oxidoreductase OS=Mycobacterium smegmatis (strain ATCC 700084 / mc(2)155) OX=246196 GN=MSMEG_3663 PE=4 SV=1 UPId=UP000000757 PPId=UP000000757 - [A0QYH8_MYCS2]	MSMEG_3663	0.0606052	0.0117668	16	1.41421
A0R057	Cytochrome c oxidase subunit 2 OS=Mycobacterium smegmatis (strain ATCC 700084 / mc(2)155) OX=246196 GN=MSMEG_4268 PE=4 SV=1 UPId=UP000000757 PPId=UP000000757 - [A0R057_MYCS2]	MSMEG_4268	0.0692972	0.00797547	23.5	9.19239
A0R5H1	Transcriptional regulator, Crp/Fnr family protein OS=Mycobacterium smegmatis (strain ATCC 700084 / mc(2)155) OX=246196 GN=MSMEG_6189 PE=4 SV=1 UPId=UP000000757 PPId=UP000000757 - [A0R5H1_MYCS2]	MSMEG_6189	0.0827955	0.0291292	28.5	2.12132
A0R562	LpqE protein OS=Mycobacterium smegmatis (strain ATCC 700084 / mc(2)155) OX=246196 GN=MSMEG_6078 PE=4 SV=1 UPId=UP000000757 PPId=UP000000757 - [A0R562_MYCS2]	MSMEG_6078	0.0376642	0.0297065	2.5	0.707107
A0QYG0	BFN domain-containing protein	MSMEG_3645	0.0536878	0.000932204	5	2.82843
A0QSV2	Extracellular solute-binding protein, family protein 3 OS=Mycobacterium smegmatis (strain ATCC 700084 / mc(2)155) OX=246196 GN=MSMEG_1612 PE=4 SV=1 UPId=UP000000757 PPId=UP000000757 - [A0QSV2_MYCS2]	MSMEG_1612	0.0857295	0.0472785	6.5	3.53553
A0R6C7	Uncharacterized protein OS=Mycobacterium smegmatis (strain ATCC 700084 / mc(2)155) OX=246196 GN=MSMEG_6502 PE=4 SV=1 UPId=UP000000757 PPId=UP000000757 - [A0R6C7_MYCS2]	MSMEG_6502	0.0409518	0.00147473	5.5	3.53553
A0QWU8	Lipoarabinomannan carrier protein LprG OS=Mycobacterium smegmatis (strain ATCC 700084 / mc(2)155) OX=246196 GN=lprG PE=3 SV=1 UPId=UP000000757 PPId=UP000000757 - [LPRG_MYCS2]	lprG MSMEG_3070 MSMEI_2993	0.0534775	0.0181229	7.5	4.94975
A0QV12	Putative serine-threonine protein kinase OS=Mycobacterium smegmatis (strain ATCC 700084 / mc(2)155) OX=246196 GN=MSMEG_2410 PE=4 SV=1 UPId=UP000000757 PPId=UP000000757 - [A0QV12_MYCS2]	MSMEG_2410	0.0493029	0.0129734	17	8.48528
A0QSD6	50S ribosomal protein L22 OS=Mycobacterium smegmatis (strain ATCC 700084 / mc(2)155) OX=246196 GN=rplV PE=1 SV=1 UPId=UP000000757 PPId=UP000000757 - [RL22_MYCS2]	rplV MSMEG_1441 MSMEI_1405	0.0328658	0.00586595	8	2.82843
A0R5I3	Transglycosylase OS=Mycobacterium smegmatis (strain ATCC 700084 / mc(2)155) OX=246196 GN=MSMEG_6201 PE=4 SV=1 UPId=UP000000757 PPId=UP000000757 - [A0R5I3_MYCS2]	MSMEG_6201	0.040675	0.00535999	16.5	0.707107
A0QZ40	Sec-independent protein translocase protein TatA OS=Mycobacterium smegmatis (strain ATCC 700084 / mc(2)155) OX=246196 GN=tatA PE=3 SV=1 UPId=UP000000757 PPId=UP000000757 - [TATA_MYCS2]	tatA MSMEG_3887 MSMEI_3797	0.0332205	0.00265195	5	1.41421
A0QQC8	Chaperone protein DnaK OS=Mycobacterium smegmatis (strain ATCC 700084 / mc(2)155) OX=246196 GN=dnaK PE=1 SV=1 UPId=UP000000757 PPId=UP000000757 - [DNAK_MYCS2]	dnaK MSMEG_0709 MSMEI_0692	0.245308	0.303884	33.5	37.4767
Q9ZHC5	DNA-binding protein HU homolog OS=Mycobacterium smegmatis (strain ATCC 700084 / mc(2)155) OX=246196 GN=hup PE=3 SV=1 UPId=UP000000757 PPId=UP000000757 - [DBH_MYCS2]	hup hlp MSMEG_2389 MSMEI_2329	0.143731	0.160422	24	9.89949
A0R5R6	DNA polymerase III subunit gamma/tau OS=Mycobacterium smegmatis (strain ATCC 700084 / mc(2)155) OX=246196 GN=dnaX PE=3 SV=1 UPId=UP000000757 PPId=UP000000757 - [A0R5R6_MYCS2]	dnaX MSMEG_6285	0.0461843	0.0224715	28.5	3.53553
A0R2T1	Uncharacterized protein OS=Mycobacterium smegmatis (strain ATCC 700084 / mc(2)155) OX=246196 GN=MSMEG_5223 PE=4 SV=1 UPId=UP000000757 PPId=UP000000757 - [A0R2T1_MYCS2]	MSMEG_5223	0.0362894	0.0105273	23.5	13.435
A0QSB9	FMN-dependent dehydrogenase OS=Mycobacterium smegmatis (strain ATCC 700084 / mc(2)155) OX=246196 GN=MSMEG_1424 PE=3 SV=1 UPId=UP000000757 PPId=UP000000757 - [A0QSB9_MYCS2]	mftD MSMEG_1424	0.0204359	0.0289007	10.5	3.53553
A0R656	HTH cro/C1-type domain-containing protein	MSMEG_6431	0.00557442	0.00788342	5.5	4.94975
Q59560	Protein RecA OS=Mycobacterium smegmatis (strain ATCC 700084 / mc(2)155) OX=246196 GN=recA PE=1 SV=1 UPId=UP000000757 PPId=UP000000757 - [RECA_MYCS2]	recA MSMEG_2723 MSMEI_2656	0.0288747	0.040835	14	8.48528
A0QSG0	50S ribosomal protein L24 OS=Mycobacterium smegmatis (strain ATCC 700084 / mc(2)155) OX=246196 GN=rplX PE=1 SV=1 UPId=UP000000757 PPId=UP000000757 - [RL24_MYCS2]	rplX MSMEG_1466 MSMEI_1430	0.0150133	0.021232	8	2.82843
A0QYU7	50S ribosomal protein L35 OS=Mycobacterium smegmatis (strain ATCC 700084 / mc(2)155) OX=246196 GN=rpmI PE=1 SV=1 UPId=UP000000757 PPId=UP000000757 - [RL35_MYCS2]	rpmI MSMEG_3792 MSMEI_3704	0.00897528	0.012693	22	2.82843

## Sheet: ClpC1-EQ
Proteins identified by pulldown with ClpC1EQ (n≥2; score>0)
Accession	Protein Description	Gene Name	avg norm score	sdev norm score	avg #PSMs	sdev #PSMs
A0R574	ATP-dependent Clp protease ATP-binding subunit ClpC1 OS=Mycobacterium smegmatis (strain ATCC 700084 / mc(2)155) OX=246196 GN=clpC1 PE=3 SV=1 UPId=UP000000757 PPId=UP000000757 - [CLPC1_MYCS2]	clpC1 MSMEG_6091 MSMEI_5933	37.6656	5.17256	558.667	250.847
A0QQU5	60 kDa chaperonin 1 OS=Mycobacterium smegmatis (strain ATCC 700084 / mc(2)155) OX=246196 GN=groL1 PE=1 SV=1 UPId=UP000000757 PPId=UP000000757 - [CH601_MYCS2]	groEL2 groL2 MSMEG_0880 MSMEI_0859	2.41064	0.755407	50.3333	38.6954
A0QSS4	60 kDa chaperonin 2 OS=Mycobacterium smegmatis (strain ATCC 700084 / mc(2)155) OX=246196 GN=groL2 PE=1 SV=1 UPId=UP000000757 PPId=UP000000757 - [CH602_MYCS2]	groEL1 groL1 MSMEG_1583 MSMEI_1545	0.989603	0.125806	31.3333	8.73689
A0QQ65	Extracellular solute-binding protein, family protein 5, putative OS=Mycobacterium smegmatis (strain ATCC 700084 / mc(2)155) OX=246196 GN=MSMEG_0643 PE=4 SV=1 UPId=UP000000757 PPId=UP000000757 - [A0QQ65_MYCS2]	MSMEG_0643	0.634284	0.316633	11.3333	1.52753
A0R218	Transcription termination factor Rho OS=Mycobacterium smegmatis (strain ATCC 700084 / mc(2)155) OX=246196 GN=rho PE=3 SV=1 UPId=UP000000757 PPId=UP000000757 - [A0R218_MYCS2]	rho MSMEG_4954	0.535549	0.0206138	29.5	0.707107
A0QXC0	Branched-chain amino acid ABC transporter substrate-binding protein OS=Mycobacterium smegmatis (strain ATCC 700084 / mc(2)155) OX=246196 GN=MSMEG_3247 PE=4 SV=1 UPId=UP000000757 PPId=UP000000757 - [A0QXC0_MYCS2]	MSMEG_3247	0.413698	0.182618	7.66667	3.78594
A0QWL3	Putative periplasmic binding protein OS=Mycobacterium smegmatis (strain ATCC 700084 / mc(2)155) OX=246196 GN=MSMEG_2982 PE=4 SV=1 UPId=UP000000757 PPId=UP000000757 - [A0QWL3_MYCS2]	MSMEG_2982	0.439549	0.0391393	7	1.73205
A0R461	Uncharacterized protein OS=Mycobacterium smegmatis (strain ATCC 700084 / mc(2)155) OX=246196 GN=MSMEG_5715 PE=4 SV=1 UPId=UP000000757 PPId=UP000000757 - [A0R461_MYCS2]	MSMEG_5715	0.390491	0.313602	10.6667	2.08167
A0R203	ATP synthase subunit b-delta OS=Mycobacterium smegmatis (strain ATCC 700084 / mc(2)155) OX=246196 GN=atpFH PE=1 SV=1 UPId=UP000000757 PPId=UP000000757 - [ATPFD_MYCS2]	atpFH atpF atpH MSMEG_4939 MSMEI_4812	0.548697	0.305468	31.3333	1.52753
A0QVX3	Glutamate binding protein OS=Mycobacterium smegmatis (strain ATCC 700084 / mc(2)155) OX=246196 GN=MSMEG_2727 PE=3 SV=1 UPId=UP000000757 PPId=UP000000757 - [A0QVX3_MYCS2]	MSMEG_2727	0.389112	0.0321074	6	0
A0R5H1	Transcriptional regulator, Crp/Fnr family protein OS=Mycobacterium smegmatis (strain ATCC 700084 / mc(2)155) OX=246196 GN=MSMEG_6189 PE=4 SV=1 UPId=UP000000757 PPId=UP000000757 - [A0R5H1_MYCS2]	MSMEG_6189	0.26853	0.174532	18.3333	2.51661
A0QSD7	30S ribosomal protein S3 OS=Mycobacterium smegmatis (strain ATCC 700084 / mc(2)155) OX=246196 GN=rpsC PE=1 SV=1 UPId=UP000000757 PPId=UP000000757 - [RS3_MYCS2]	rpsC MSMEG_1442 MSMEI_1406	0.359548	0.318612	14.6667	2.51661
A0QPE7	Oxidoreductase, short chain dehydrogenase/reductase family protein OS=Mycobacterium smegmatis (strain ATCC 700084 / mc(2)155) OX=246196 GN=MSMEG_0372 PE=1 SV=1 UPId=UP000000757 PPId=UP000000757 - [A0QPE7_MYCS2]	MSMEG_0372	0.330195	0.0359852	15	2.64575
A0QWD3	2-hydroxy-6-oxo-6-phenylhexa-2,4-dienoate hydrolase OS=Mycobacterium smegmatis (strain ATCC 700084 / mc(2)155) OX=246196 GN=MSMEG_2900 PE=4 SV=1 UPId=UP000000757 PPId=UP000000757 - [A0QWD3_MYCS2]	MSMEG_2900	0.267656	0.236793	6.66667	1.52753
A0QV28	Nitrogen regulatory protein P-II OS=Mycobacterium smegmatis (strain ATCC 700084 / mc(2)155) OX=246196 GN=MSMEG_2426 PE=3 SV=1 UPId=UP000000757 PPId=UP000000757 - [A0QV28_MYCS2]	MSMEG_2426	0.235694	0.161198	4.66667	1.52753
A0QSD0	30S ribosomal protein S10 OS=Mycobacterium smegmatis (strain ATCC 700084 / mc(2)155) OX=246196 GN=rpsJ PE=1 SV=1 UPId=UP000000757 PPId=UP000000757 - [RS10_MYCS2]	rpsJ MSMEG_1435 MSMEI_1399	0.17236	0.243754	6.5	3.53553
A0R0W7	Sulfate-binding protein OS=Mycobacterium smegmatis (strain ATCC 700084 / mc(2)155) OX=246196 GN=MSMEG_4533 PE=4 SV=1 UPId=UP000000757 PPId=UP000000757 - [A0R0W7_MYCS2]	MSMEG_4533	0.341014	0.234731	10	1
Q3I5Q7	HBHA-like protein OS=Mycobacterium smegmatis (strain ATCC 700084 / mc(2)155) OX=246196 GN=MSMEG_0919 PE=4 SV=1 UPId=UP000000757 PPId=UP000000757 - [Q3I5Q7_MYCS2]	MSMEG_0919	0.249017	0.207413	26.6667	14.1892
A0QTG7	TobH protein OS=Mycobacterium smegmatis (strain ATCC 700084 / mc(2)155) OX=246196 GN=MSMEG_1835 PE=4 SV=1 UPId=UP000000757 PPId=UP000000757 - [A0QTG7_MYCS2]	MSMEG_1835	0.312081	0.153759	15.6667	8.0829
A0QW35	Clp amino terminal domain protein OS=Mycobacterium smegmatis (strain ATCC 700084 / mc(2)155) OX=246196 GN=MSMEG_2792 PE=4 SV=1 UPId=UP000000757 PPId=UP000000757 - [A0QW35_MYCS2]	MSMEG_2792	0.2855	0.0958184	11.3333	5.50757
A0R221	Homoserine dehydrogenase OS=Mycobacterium smegmatis (strain ATCC 700084 / mc(2)155) OX=246196 GN=MSMEG_4957 PE=3 SV=1 UPId=UP000000757 PPId=UP000000757 - [A0R221_MYCS2]	MSMEG_4957	0.195358	0.0918686	13	7
A0QXB0	ABC-type amino acid transport system, secreted component OS=Mycobacterium smegmatis (strain ATCC 700084 / mc(2)155) OX=246196 GN=MSMEG_3235 PE=3 SV=1 UPId=UP000000757 PPId=UP000000757 - [A0QXB0_MYCS2]	MSMEG_3235	0.23605	0.201887	5	1
A0QTQ8	DEAD/DEAH box helicase OS=Mycobacterium smegmatis (strain ATCC 700084 / mc(2)155) OX=246196 GN=MSMEG_1930 PE=3 SV=1 UPId=UP000000757 PPId=UP000000757 - [A0QTQ8_MYCS2]	MSMEG_1930	0.160011	0.0677889	10.6667	1.1547
A0R2L3	Nitroreductase OS=Mycobacterium smegmatis (strain ATCC 700084 / mc(2)155) OX=246196 GN=MSMEG_5155 PE=4 SV=1 UPId=UP000000757 PPId=UP000000757 - [A0R2L3_MYCS2]	MSMEG_5155	0.275469	0.0693098	7	0
A0QSD1	50S ribosomal protein L3 OS=Mycobacterium smegmatis (strain ATCC 700084 / mc(2)155) OX=246196 GN=rplC PE=1 SV=1 UPId=UP000000757 PPId=UP000000757 - [RL3_MYCS2]	rplC MSMEG_1436 MSMEI_1400	0.249827	0.0949242	13.3333	7.57188
A0R0T1	PhoH family protein OS=Mycobacterium smegmatis (strain ATCC 700084 / mc(2)155) OX=246196 GN=MSMEG_4497 PE=4 SV=1 UPId=UP000000757 PPId=UP000000757 - [A0R0T1_MYCS2]	MSMEG_4497	0.156535	0.138447	6.66667	1.52753
A0R202	ATP synthase subunit alpha OS=Mycobacterium smegmatis (strain ATCC 700084 / mc(2)155) OX=246196 GN=atpA PE=1 SV=1 UPId=UP000000757 PPId=UP000000757 - [ATPA_MYCS2]	atpA MSMEG_4938 MSMEI_4811	0.152776	0.0619984	7	1.41421
A0R052	Ubiquinol-cytochrome c reductase cytochrome b subunit OS=Mycobacterium smegmatis (strain ATCC 700084 / mc(2)155) OX=246196 GN=MSMEG_4263 PE=4 SV=1 UPId=UP000000757 PPId=UP000000757 - [A0R052_MYCS2]	MSMEG_4263	0.176902	0.0248997	5.5	0.707107
A0QWT6	Lipoprotein OS=Mycobacterium smegmatis (strain ATCC 700084 / mc(2)155) OX=246196 GN=MSMEG_3058 PE=3 SV=1 UPId=UP000000757 PPId=UP000000757 - [A0QWT6_MYCS2]	MSMEG_3058	0.144246	0.0624553	3	2.82843
Q59560	Protein RecA OS=Mycobacterium smegmatis (strain ATCC 700084 / mc(2)155) OX=246196 GN=recA PE=1 SV=1 UPId=UP000000757 PPId=UP000000757 - [RECA_MYCS2]	recA MSMEG_2723 MSMEI_2656	0.198893	0.0300255	14	2.82843
Q9ZHC5	DNA-binding protein HU homolog OS=Mycobacterium smegmatis (strain ATCC 700084 / mc(2)155) OX=246196 GN=hup PE=3 SV=1 UPId=UP000000757 PPId=UP000000757 - [DBH_MYCS2]	hup hlp MSMEG_2389 MSMEI_2329	0.175755	0.000360854	14.5	4.94975
A0R3I9	50S ribosomal protein L32 OS=Mycobacterium smegmatis (strain ATCC 700084 / mc(2)155) OX=246196 GN=rpmF PE=1 SV=1 UPId=UP000000757 PPId=UP000000757 - [RL32_MYCS2]	rpmF MSMEG_5489 MSMEI_5337	0.152252	0.0222883	8	2.82843
A0QQD0	Chaperone protein DnaJ OS=Mycobacterium smegmatis (strain ATCC 700084 / mc(2)155) OX=246196 GN=dnaJ PE=3 SV=1 UPId=UP000000757 PPId=UP000000757 - [A0QQD0_MYCS2]	dnaJ MSMEG_0711	0.825213	0.937621	24	14.1421
A0QS66	DNA-directed RNA polymerase subunit beta' OS=Mycobacterium smegmatis (strain ATCC 700084 / mc(2)155) OX=246196 GN=rpoC PE=1 SV=1 UPId=UP000000757 PPId=UP000000757 - [RPOC_MYCS2]	rpoC MSMEG_1368 MSMEI_1329	0.358407	0.28564	32	8.48528
A0QZY3	Uncharacterized protein OS=Mycobacterium smegmatis (strain ATCC 700084 / mc(2)155) OX=246196 GN=MSMEG_4192 PE=4 SV=1 UPId=UP000000757 PPId=UP000000757 - [A0QZY3_MYCS2]	MSMEG_4192	0.0463002	0.0801942	5	3.60555
A0QSP8	50S ribosomal protein L13 OS=Mycobacterium smegmatis (strain ATCC 700084 / mc(2)155) OX=246196 GN=rplM PE=1 SV=1 UPId=UP000000757 PPId=UP000000757 - [RL13_MYCS2]	rplM MSMEG_1556 MSMEI_1519	0.0847981	0.0734674	6.66667	3.21455
A0QSV2	Extracellular solute-binding protein, family protein 3 OS=Mycobacterium smegmatis (strain ATCC 700084 / mc(2)155) OX=246196 GN=MSMEG_1612 PE=4 SV=1 UPId=UP000000757 PPId=UP000000757 - [A0QSV2_MYCS2]	MSMEG_1612	0.109526	0.021168	4	2.82843
A0QZC4	N-methylhydantoinase OS=Mycobacterium smegmatis (strain ATCC 700084 / mc(2)155) OX=246196 GN=MSMEG_3973 PE=4 SV=1 UPId=UP000000757 PPId=UP000000757 - [A0QZC4_MYCS2]	MSMEG_3973	0.695498	1.04557	20.6667	21.9621
A0R200	ATP synthase subunit beta OS=Mycobacterium smegmatis (strain ATCC 700084 / mc(2)155) OX=246196 GN=atpD PE=1 SV=1 UPId=UP000000757 PPId=UP000000757 - [ATPB_MYCS2]	atpD MSMEG_4936 MSMEI_4809	0.124099	0.0373791	5	1.41421
A0QSD2	50S ribosomal protein L4 OS=Mycobacterium smegmatis (strain ATCC 700084 / mc(2)155) OX=246196 GN=rplD PE=1 SV=1 UPId=UP000000757 PPId=UP000000757 - [RL4_MYCS2]	rplD MSMEG_1437 MSMEI_1401	0.0483053	0.0683141	5	1.41421
A0R0B3	Meromycolate extension acyl carrier protein OS=Mycobacterium smegmatis (strain ATCC 700084 / mc(2)155) OX=246196 GN=acpM PE=1 SV=1 UPId=UP000000757 PPId=UP000000757 - [ACPM_MYCS2]	acpM MSMEG_4326 MSMEI_4226	0.110369	0.0228239	1.5	0.707107
A0QRD2	Oxidoreductase, short-chain dehydrogenase/reductase family protein OS=Mycobacterium smegmatis (strain ATCC 700084 / mc(2)155) OX=246196 GN=MSMEG_1073 PE=3 SV=1 UPId=UP000000757 PPId=UP000000757 - [A0QRD2_MYCS2]	MSMEG_1073	0.0910839	0.0510854	9.33333	3.51188
A0R1Z9	ATP synthase epsilon chain OS=Mycobacterium smegmatis (strain ATCC 700084 / mc(2)155) OX=246196 GN=atpC PE=1 SV=1 UPId=UP000000757 PPId=UP000000757 - [ATPE_MYCS2]	atpC MSMEG_4935 MSMEI_4808	0.0601094	0.0435085	3	2.82843
A0R7F7	30S ribosomal protein S18 2 OS=Mycobacterium smegmatis (strain ATCC 700084 / mc(2)155) OX=246196 GN=rpsR2 PE=1 SV=1 UPId=UP000000757 PPId=UP000000757 - [RS182_MYCS2]	rpsR2 rpsR1 MSMEG_6895 MSMEI_6711	0.124223	0.109551	7.33333	4.04145
A0QWU8	Lipoarabinomannan carrier protein LprG OS=Mycobacterium smegmatis (strain ATCC 700084 / mc(2)155) OX=246196 GN=lprG PE=3 SV=1 UPId=UP000000757 PPId=UP000000757 - [LPRG_MYCS2]	lprG MSMEG_3070 MSMEI_2993	0.104704	0.02374	1	0
A0QVU2	35 kDa protein OS=Mycobacterium smegmatis (strain ATCC 700084 / mc(2)155) OX=246196 GN=MSMEG_2695 PE=4 SV=1 UPId=UP000000757 PPId=UP000000757 - [A0QVU2_MYCS2]	MSMEG_2695	0.0833329	0.00450125	2.5	0.707107
A0QWK5	Peptidyl-prolyl cis-trans isomerase OS=Mycobacterium smegmatis (strain ATCC 700084 / mc(2)155) OX=246196 GN=MSMEG_2974 PE=3 SV=1 UPId=UP000000757 PPId=UP000000757 - [A0QWK5_MYCS2]	MSMEG_2974	0.0854715	0.00196185	2.5	0.707107
A0QSB2	Glyoxalase family protein OS=Mycobacterium smegmatis (strain ATCC 700084 / mc(2)155) OX=246196 GN=MSMEG_1417 PE=4 SV=1 UPId=UP000000757 PPId=UP000000757 - [A0QSB2_MYCS2]	MSMEG_1417	0.0889189	0.00695029	3.5	0.707107
A0QTT5	Uncharacterized protein OS=Mycobacterium smegmatis (strain ATCC 700084 / mc(2)155) OX=246196 GN=MSMEG_1957 PE=4 SV=1 UPId=UP000000757 PPId=UP000000757 - [A0QTT5_MYCS2]	MSMEG_1957	0.0908832	0.01265	8	2.82843
A0R5R5	Cyclopropane-fatty-acyl-phospholipid synthase OS=Mycobacterium smegmatis (strain ATCC 700084 / mc(2)155) OX=246196 GN=MSMEG_6284 PE=4 SV=1 UPId=UP000000757 PPId=UP000000757 - [A0R5R5_MYCS2]	MSMEG_6284	0.0665604	0.0198458	5	1.41421
A0QZ40	Sec-independent protein translocase protein TatA OS=Mycobacterium smegmatis (strain ATCC 700084 / mc(2)155) OX=246196 GN=tatA PE=3 SV=1 UPId=UP000000757 PPId=UP000000757 - [TATA_MYCS2]	tatA MSMEG_3887 MSMEI_3797	0.0870881	0.00961134	4	0
A0QQV4	Aldehyde dehydrogenase OS=Mycobacterium smegmatis (strain ATCC 700084 / mc(2)155) OX=246196 GN=MSMEG_0889 PE=3 SV=1 UPId=UP000000757 PPId=UP000000757 - [A0QQV4_MYCS2]	MSMEG_0889	0.108126	0.0259384	8.33333	1.1547
A0QSL6	30S ribosomal protein S11 OS=Mycobacterium smegmatis (strain ATCC 700084 / mc(2)155) OX=246196 GN=rpsK PE=1 SV=1 UPId=UP000000757 PPId=UP000000757 - [RS11_MYCS2]	rpsK MSMEG_1522 MSMEI_1486	0.0749885	0.072947	7.66667	2.08167
A0QV12	Putative serine-threonine protein kinase OS=Mycobacterium smegmatis (strain ATCC 700084 / mc(2)155) OX=246196 GN=MSMEG_2410 PE=4 SV=1 UPId=UP000000757 PPId=UP000000757 - [A0QV12_MYCS2]	MSMEG_2410	0.16116	0.117542	10	2.82843
A0QZ33	Nitrilase/cyanide hydratase and apolipoprotein N-acyltransferase OS=Mycobacterium smegmatis (strain ATCC 700084 / mc(2)155) OX=246196 GN=MSMEG_3880 PE=4 SV=1 UPId=UP000000757 PPId=UP000000757 - [A0QZ33_MYCS2]	MSMEG_3880	0.130054	0.0743741	17.5	13.435
A0R1H2	Uncharacterized protein OS=Mycobacterium smegmatis (strain ATCC 700084 / mc(2)155) OX=246196 GN=MSMEG_4752 PE=4 SV=1 UPId=UP000000757 PPId=UP000000757 - [A0R1H2_MYCS2]	MSMEG_4752	0.0615588	0.0554892	3.33333	0.57735
A0R5K8	Transcriptional regulator, PadR family protein OS=Mycobacterium smegmatis (strain ATCC 700084 / mc(2)155) OX=246196 GN=MSMEG_6227 PE=4 SV=1 UPId=UP000000757 PPId=UP000000757 - [A0R5K8_MYCS2]	MSMEG_6227	0.05736	0.0506838	8	6.245
A0QYK4	Sodium:solute symporter OS=Mycobacterium smegmatis (strain ATCC 700084 / mc(2)155) OX=246196 GN=MSMEG_3689 PE=3 SV=1 UPId=UP000000757 PPId=UP000000757 - [A0QYK4_MYCS2]	MSMEG_3689	0.0969113	0.0339607	2	1.41421
A0R3L1	Magnesium chelatase OS=Mycobacterium smegmatis (strain ATCC 700084 / mc(2)155) OX=246196 GN=MSMEG_5512 PE=4 SV=1 UPId=UP000000757 PPId=UP000000757 - [A0R3L1_MYCS2]	MSMEG_5512	0.499137	0.604039	16	2.82843
A0R006	Cell wall synthesis protein Wag31 OS=Mycobacterium smegmatis (strain ATCC 700084 / mc(2)155) OX=246196 GN=wag31 PE=1 SV=1 UPId=UP000000757 PPId=UP000000757 - [WAG31_MYCS2]	wag31 ag84 MSMEG_4217 MSMEI_4119	0.0749888	0.0433263	5.66667	4.04145
A0R2B0	Uncharacterized protein OS=Mycobacterium smegmatis (strain ATCC 700084 / mc(2)155) OX=246196 GN=MSMEG_5048 PE=4 SV=1 UPId=UP000000757 PPId=UP000000757 - [A0R2B0_MYCS2]	MSMEG_5048	0.0347542	0.0491499	5.5	3.53553
A0QPX3	Sulfonate binding protein OS=Mycobacterium smegmatis (strain ATCC 700084 / mc(2)155) OX=246196 GN=MSMEG_0550 PE=4 SV=1 UPId=UP000000757 PPId=UP000000757 - [A0QPX3_MYCS2]	MSMEG_0550	0.0854526	0.0240152	3.5	0.707107
A0QVD7	MarR-family protein transcriptional regulator OS=Mycobacterium smegmatis (strain ATCC 700084 / mc(2)155) OX=246196 GN=MSMEG_2538 PE=4 SV=1 UPId=UP000000757 PPId=UP000000757 - [A0QVD7_MYCS2]	MSMEG_2538	0.0752113	0.00990273	3.5	2.12132
A0QSG6	30S ribosomal protein S5 OS=Mycobacterium smegmatis (strain ATCC 700084 / mc(2)155) OX=246196 GN=rpsE PE=1 SV=1 UPId=UP000000757 PPId=UP000000757 - [RS5_MYCS2]	rpsE MSMEG_1472 MSMEI_1436	0.0748164	0.0344211	12.3333	3.78594
A0QT08	Succinate dehydrogenase flavoprotein subunit OS=Mycobacterium smegmatis (strain ATCC 700084 / mc(2)155) OX=246196 GN=sdhA PE=3 SV=1 UPId=UP000000757 PPId=UP000000757 - [A0QT08_MYCS2]	sdhA MSMEG_1670	0.0567858	0.0523685	15.3333	4.04145
A0R1B5	Uncharacterized protein MSMEG_4692/MSMEI_4575 OS=Mycobacterium smegmatis (strain ATCC 700084 / mc(2)155) OX=246196 GN=MSMEG_4692 PE=1 SV=1 UPId=UP000000757 PPId=UP000000757 - [Y4692_MYCS2]	MSMEG_4692 MSMEI_4575	0.0824122	0.0217977	4.5	0.707107
A0R057	Cytochrome c oxidase subunit 2 OS=Mycobacterium smegmatis (strain ATCC 700084 / mc(2)155) OX=246196 GN=MSMEG_4268 PE=4 SV=1 UPId=UP000000757 PPId=UP000000757 - [A0R057_MYCS2]	MSMEG_4268	0.210801	0.203404	20.5	0.707107
A0R6V5	4-aminobutyrate transaminase OS=Mycobacterium smegmatis (strain ATCC 700084 / mc(2)155) OX=246196 GN=gabT PE=3 SV=1 UPId=UP000000757 PPId=UP000000757 - [A0R6V5_MYCS2]	gabT MSMEG_6685	0.227029	0.227488	9.5	9.19239
A0QTM5	3-oxoadipate enol-lactonase OS=Mycobacterium smegmatis (strain ATCC 700084 / mc(2)155) OX=246196 GN=pcaD PE=4 SV=1 UPId=UP000000757 PPId=UP000000757 - [A0QTM5_MYCS2]	pcaD MSMEG_1897	0.101514	0.0531015	4.5	2.12132
A0R3L0	von Willebrand factor, type A OS=Mycobacterium smegmatis (strain ATCC 700084 / mc(2)155) OX=246196 GN=MSMEG_5511 PE=4 SV=1 UPId=UP000000757 PPId=UP000000757 - [A0R3L0_MYCS2]	MSMEG_5511	0.0756556	0.0182512	20	2.82843
A0R5N8	Aspartokinase OS=Mycobacterium smegmatis (strain ATCC 700084 / mc(2)155) OX=246196 GN=MSMEG_6257 PE=3 SV=1 UPId=UP000000757 PPId=UP000000757 - [A0R5N8_MYCS2]	MSMEG_6257	0.0883338	0.0386298	10	2.82843
A0QU11	Uncharacterized protein OS=Mycobacterium smegmatis (strain ATCC 700084 / mc(2)155) OX=246196 GN=MSMEG_2037 PE=4 SV=1 UPId=UP000000757 PPId=UP000000757 - [A0QU11_MYCS2]	MSMEG_2037	0.0296367	0.0419127	3	1.41421
A0QS62	50S ribosomal protein L10 OS=Mycobacterium smegmatis (strain ATCC 700084 / mc(2)155) OX=246196 GN=rplJ PE=1 SV=1 UPId=UP000000757 PPId=UP000000757 - [RL10_MYCS2]	rplJ MSMEG_1364 MSMEI_1325	0.0776541	0.0273518	8.5	2.12132
A0QRB1	Amino acid carrier protein OS=Mycobacterium smegmatis (strain ATCC 700084 / mc(2)155) OX=246196 GN=MSMEG_1052 PE=3 SV=1 UPId=UP000000757 PPId=UP000000757 - [A0QRB1_MYCS2]	MSMEG_1052 MSMEG_2332	0.102936	0.0689811	7.66667	2.08167
A0R576	Lsr2 protein OS=Mycobacterium smegmatis (strain ATCC 700084 / mc(2)155) OX=246196 GN=MSMEG_6092 PE=4 SV=1 UPId=UP000000757 PPId=UP000000757 - [A0R576_MYCS2]	MSMEG_6092	0.150779	0.213234	2	1.41421
A0QX20	Aconitate hydratase A OS=Mycobacterium smegmatis (strain ATCC 700084 / mc(2)155) OX=246196 GN=acnA PE=1 SV=1 UPId=UP000000757 PPId=UP000000757 - [ACNA_MYCS2]	acnA acn MSMEG_3143 MSMEI_3062	0.0551687	0.0780204	14.5	0.707107
I7G417	5-oxoprolinase (ATP-hydrolyzing) OS=Mycobacterium smegmatis (strain ATCC 700084 / mc(2)155) OX=246196 GN=MSMEI_3879 PE=4 SV=1 UPId=UP000006158 PPId=UP000000757 - [I7G417_MYCS2]	MSMEI_3879	0.640853	0.531682	17	14.1421
A0QR90	Probable transcriptional regulatory protein OS=Mycobacterium smegmatis (strain ATCC 700084 / mc(2)155) OX=246196 GN=MSMEG_1029 PE=4 SV=1 UPId=UP000000757 PPId=UP000000757 - [A0QR90_MYCS2]	MSMEG_1029 MSMEG_2309	0.0948102	0.134082	7.5	3.53553
A0R152	Ribonuclease E OS=Mycobacterium smegmatis (strain ATCC 700084 / mc(2)155) OX=246196 GN=rne PE=3 SV=1 UPId=UP000000757 PPId=UP000000757 - [RNE_MYCS2]	rne MSMEG_4626 MSMEI_4509	0.0874192	0.0603118	11.5	2.12132
A0QS98	Elongation factor Tu OS=Mycobacterium smegmatis (strain ATCC 700084 / mc(2)155) OX=246196 GN=tuf PE=1 SV=1 UPId=UP000000757 PPId=UP000000757 - [EFTU_MYCS2]	tuf MSMEG_1401 MSMEI_1363	0.327738	0.281379	20.5	14.8492
A0R729	Glycerol kinase OS=Mycobacterium smegmatis (strain ATCC 700084 / mc(2)155) OX=246196 GN=glpK PE=3 SV=1 UPId=UP000000757 PPId=UP000000757 - [A0R729_MYCS2]	glpK MSMEG_6759	0.220291	0.129433	8.5	4.94975
A0QT07	Succinate dehydrogenase, iron-sulfur protein OS=Mycobacterium smegmatis (strain ATCC 700084 / mc(2)155) OX=246196 GN=sdhB PE=4 SV=1 UPId=UP000000757 PPId=UP000000757 - [A0QT07_MYCS2]	sdhB MSMEG_1669	0.0593169	0.0838868	6.5	0.707107
A0QSH0	Signal peptide peptidase SppA, 67K type OS=Mycobacterium smegmatis (strain ATCC 700084 / mc(2)155) OX=246196 GN=sppA PE=4 SV=1 UPId=UP000000757 PPId=UP000000757 - [A0QSH0_MYCS2]	sppA MSMEG_1476	0.141808	0.0506963	10.5	6.36396
A0QS46	50S ribosomal protein L1 OS=Mycobacterium smegmatis (strain ATCC 700084 / mc(2)155) OX=246196 GN=rplA PE=1 SV=1 UPId=UP000000757 PPId=UP000000757 - [RL1_MYCS2]	rplA MSMEG_1347 MSMEI_1309	0.0525075	0.0742568	12	4.24264
A0QZJ0	Transcriptional regulator, GntR family protein OS=Mycobacterium smegmatis (strain ATCC 700084 / mc(2)155) OX=246196 GN=MSMEG_4042 PE=4 SV=1 UPId=UP000000757 PPId=UP000000757 - [A0QZJ0_MYCS2]	MSMEG_4042	0.0499201	0.0705977	6	1.41421
A0QS97	30S ribosomal protein S7 OS=Mycobacterium smegmatis (strain ATCC 700084 / mc(2)155) OX=246196 GN=rpsG PE=1 SV=1 UPId=UP000000757 PPId=UP000000757 - [RS7_MYCS2]	rpsG MSMEG_1399 MSMEI_1361	0.0816173	0.0255728	14.5	7.77817
A0QYR3	TPR-repeat-containing protein OS=Mycobacterium smegmatis (strain ATCC 700084 / mc(2)155) OX=246196 GN=MSMEG_3754 PE=4 SV=1 UPId=UP000000757 PPId=UP000000757 - [A0QYR3_MYCS2]	MSMEG_3754	0.0678627	0.0447745	10.5	0.707107
A0QR89	Geranylgeranyl reductase OS=Mycobacterium smegmatis (strain ATCC 700084 / mc(2)155) OX=246196 GN=MSMEG_1028 PE=4 SV=1 UPId=UP000000757 PPId=UP000000757 - [A0QR89_MYCS2]	MSMEG_1028 MSMEG_2308	0.251685	0.222046	12	11.3137
A0R364	Acetamidase/Formamidase family protein OS=Mycobacterium smegmatis (strain ATCC 700084 / mc(2)155) OX=246196 GN=MSMEG_5358 PE=4 SV=1 UPId=UP000000757 PPId=UP000000757 - [A0R364_MYCS2]	MSMEG_5358	0.0560317	0.0326065	1.5	0.707107
Q3L885	Polyketide synthase OS=Mycobacterium smegmatis (strain ATCC 700084 / mc(2)155) OX=246196 GN=pks PE=4 SV=1 UPId=UP000000757 PPId=UP000000757 - [Q3L885_MYCS2]	pks MSMEG_0408	0.0230076	0.0325377	43	14.1421
A0QSG5	50S ribosomal protein L18 OS=Mycobacterium smegmatis (strain ATCC 700084 / mc(2)155) OX=246196 GN=rplR PE=1 SV=1 UPId=UP000000757 PPId=UP000000757 - [A0QSG5_MYCS2]	rplR MSMEG_1471	0.0316237	0.0447226	6.5	3.53553
A0QX24	ATPase, MoxR family protein OS=Mycobacterium smegmatis (strain ATCC 700084 / mc(2)155) OX=246196 GN=moxR PE=4 SV=1 UPId=UP000000757 PPId=UP000000757 - [A0QX24_MYCS2]	moxR MSMEG_3147	0.0636695	0.0900423	4	2.82843
A0R616	Propionyl-CoA carboxylase beta chain OS=Mycobacterium smegmatis (strain ATCC 700084 / mc(2)155) OX=246196 GN=MSMEG_6391 PE=4 SV=1 UPId=UP000000757 PPId=UP000000757 - [A0R616_MYCS2]	MSMEG_6391	0.0386467	0.0546546	9.5	0.707107
P71533	Protein translocase subunit SecA 1 OS=Mycobacterium smegmatis (strain ATCC 700084 / mc(2)155) OX=246196 GN=secA1 PE=1 SV=2 UPId=UP000000757 PPId=UP000000757 - [SECA1_MYCS2]	secA1 MSMEG_1881 MSMEI_1840	0.038581	0.0545618	23	9.89949

## Sheet: ClpC1-CORE
Proteins identified by pulldown with ClpC1CORE list (n≥2; score>0)
Accession	Protein Description	Gene Name	avg norm score	sdev norm score	avg #PSMs	sdev #PSMs
A0R574	ATP-dependent Clp protease ATP-binding subunit ClpC1 OS=Mycobacterium smegmatis (strain ATCC 700084 / mc(2)155) OX=246196 GN=clpC1 PE=3 SV=1 UPId=UP000000757 PPId=UP000000757 - [CLPC1_MYCS2]	clpC1 MSMEG_6091 MSMEI_5933	18.1965	7.63752	138	65.5057
A0QQU5	60 kDa chaperonin 1 OS=Mycobacterium smegmatis (strain ATCC 700084 / mc(2)155) OX=246196 GN=groL1 PE=1 SV=1 UPId=UP000000757 PPId=UP000000757 - [CH601_MYCS2]	groEL2 groL2 MSMEG_0880 MSMEI_0859	15.231	5.54876	105	47.6235
A0QSS4	60 kDa chaperonin 2 OS=Mycobacterium smegmatis (strain ATCC 700084 / mc(2)155) OX=246196 GN=groL2 PE=1 SV=1 UPId=UP000000757 PPId=UP000000757 - [CH602_MYCS2]	groEL1 groL1 MSMEG_1583 MSMEI_1545	6.83952	1.97459	50.6667	25.697
A0QS98	Elongation factor Tu OS=Mycobacterium smegmatis (strain ATCC 700084 / mc(2)155) OX=246196 GN=tuf PE=1 SV=1 UPId=UP000000757 PPId=UP000000757 - [EFTU_MYCS2]	tuf MSMEG_1401 MSMEI_1363	1.83126	0.276531	19.3333	14.5717
A0R729	Glycerol kinase OS=Mycobacterium smegmatis (strain ATCC 700084 / mc(2)155) OX=246196 GN=glpK PE=3 SV=1 UPId=UP000000757 PPId=UP000000757 - [A0R729_MYCS2]	glpK MSMEG_6759	2.20128	0.734696	21.6667	16.8622
A0QVM7	Translation initiation factor IF-2 OS=Mycobacterium smegmatis (strain ATCC 700084 / mc(2)155) OX=246196 GN=infB PE=3 SV=1 UPId=UP000000757 PPId=UP000000757 - [A0QVM7_MYCS2]	infB MSMEG_2628	2.18313	1.40692	19.6667	12.5033
I7G417	5-oxoprolinase (ATP-hydrolyzing) OS=Mycobacterium smegmatis (strain ATCC 700084 / mc(2)155) OX=246196 GN=MSMEI_3879 PE=4 SV=1 UPId=UP000006158 PPId=UP000000757 - [I7G417_MYCS2]	MSMEI_3879	1.54798	0.611238	14.6667	7.37111
A0QZC4	N-methylhydantoinase OS=Mycobacterium smegmatis (strain ATCC 700084 / mc(2)155) OX=246196 GN=MSMEG_3973 PE=4 SV=1 UPId=UP000000757 PPId=UP000000757 - [A0QZC4_MYCS2]	MSMEG_3973	1.09795	0.192712	13	10.583
A0QQD0	Chaperone protein DnaJ OS=Mycobacterium smegmatis (strain ATCC 700084 / mc(2)155) OX=246196 GN=dnaJ PE=3 SV=1 UPId=UP000000757 PPId=UP000000757 - [A0QQD0_MYCS2]	dnaJ MSMEG_0711	1.0694	0.49217	16.3333	9.45163
A0R5N7	Aspartate-semialdehyde dehydrogenase OS=Mycobacterium smegmatis (strain ATCC 700084 / mc(2)155) OX=246196 GN=asd PE=3 SV=1 UPId=UP000000757 PPId=UP000000757 - [A0R5N7_MYCS2]	asd MSMEG_6256	0.82007	0.311059	9.66667	6.4291
A0R199	Trigger factor OS=Mycobacterium smegmatis (strain ATCC 700084 / mc(2)155) OX=246196 GN=tig PE=1 SV=1 UPId=UP000000757 PPId=UP000000757 - [TIG_MYCS2]	tig MSMEG_4674 MSMEI_4557	1.13357	0.873438	13.3333	8.14453
A0QUY2	D-3-phosphoglycerate dehydrogenase OS=Mycobacterium smegmatis (strain ATCC 700084 / mc(2)155) OX=246196 GN=serA PE=3 SV=1 UPId=UP000000757 PPId=UP000000757 - [A0QUY2_MYCS2]	serA MSMEG_2378	2.19425	1.42965	27	2
A0R3L1	Magnesium chelatase OS=Mycobacterium smegmatis (strain ATCC 700084 / mc(2)155) OX=246196 GN=MSMEG_5512 PE=4 SV=1 UPId=UP000000757 PPId=UP000000757 - [A0R3L1_MYCS2]	MSMEG_5512	0.840195	0.441043	12	6.08276
Q9ZHC5	DNA-binding protein HU homolog OS=Mycobacterium smegmatis (strain ATCC 700084 / mc(2)155) OX=246196 GN=hup PE=3 SV=1 UPId=UP000000757 PPId=UP000000757 - [DBH_MYCS2]	hup hlp MSMEG_2389 MSMEI_2329	0.509488	0.569899	12	9.89949
A0R0T1	PhoH family protein OS=Mycobacterium smegmatis (strain ATCC 700084 / mc(2)155) OX=246196 GN=MSMEG_4497 PE=4 SV=1 UPId=UP000000757 PPId=UP000000757 - [A0R0T1_MYCS2]	MSMEG_4497	1.56011	0.687349	9	4.58258
A0QV37	30S ribosomal protein S16 OS=Mycobacterium smegmatis (strain ATCC 700084 / mc(2)155) OX=246196 GN=rpsP PE=1 SV=1 UPId=UP000000757 PPId=UP000000757 - [RS16_MYCS2]	rpsP MSMEG_2435 MSMEI_2374	0.614893	0.205259	8.5	4.94975
A0QW35	Clp amino terminal domain protein OS=Mycobacterium smegmatis (strain ATCC 700084 / mc(2)155) OX=246196 GN=MSMEG_2792 PE=4 SV=1 UPId=UP000000757 PPId=UP000000757 - [A0QW35_MYCS2]	MSMEG_2792	0.920571	0.292575	12.3333	4.50925
A0QQA8	Aspartate aminotransferase OS=Mycobacterium smegmatis (strain ATCC 700084 / mc(2)155) OX=246196 GN=MSMEG_0688 PE=4 SV=1 UPId=UP000000757 PPId=UP000000757 - [A0QQA8_MYCS2]	MSMEG_0688	0.472727	0.378268	9.5	10.6066
A0QQC8	Chaperone protein DnaK OS=Mycobacterium smegmatis (strain ATCC 700084 / mc(2)155) OX=246196 GN=dnaK PE=1 SV=1 UPId=UP000000757 PPId=UP000000757 - [DNAK_MYCS2]	dnaK MSMEG_0709 MSMEI_0692	0.786945	0.135482	19.5	2.12132
A0R218	Transcription termination factor Rho OS=Mycobacterium smegmatis (strain ATCC 700084 / mc(2)155) OX=246196 GN=rho PE=3 SV=1 UPId=UP000000757 PPId=UP000000757 - [A0R218_MYCS2]	rho MSMEG_4954	1.28948	0.551883	38	21.6564
A0R5H1	Transcriptional regulator, Crp/Fnr family protein OS=Mycobacterium smegmatis (strain ATCC 700084 / mc(2)155) OX=246196 GN=MSMEG_6189 PE=4 SV=1 UPId=UP000000757 PPId=UP000000757 - [A0R5H1_MYCS2]	MSMEG_6189	0.593941	0.074519	30.5	7.77817
A0QYW6	Universal stress protein family protein, putative OS=Mycobacterium smegmatis (strain ATCC 700084 / mc(2)155) OX=246196 GN=MSMEG_3811 PE=1 SV=1 UPId=UP000000757 PPId=UP000000757 - [A0QYW6_MYCS2]	MSMEG_3811	0.306465	0.433407	7	5.65685
A0QS46	50S ribosomal protein L1 OS=Mycobacterium smegmatis (strain ATCC 700084 / mc(2)155) OX=246196 GN=rplA PE=1 SV=1 UPId=UP000000757 PPId=UP000000757 - [RL1_MYCS2]	rplA MSMEG_1347 MSMEI_1309	0.600374	0.05418	15.3333	1.1547
A0R221	Homoserine dehydrogenase OS=Mycobacterium smegmatis (strain ATCC 700084 / mc(2)155) OX=246196 GN=MSMEG_4957 PE=3 SV=1 UPId=UP000000757 PPId=UP000000757 - [A0R221_MYCS2]	MSMEG_4957	0.578704	0.115854	10.6667	5.68624
A0R072	Dihydrolipoamide acetyltransferase component of pyruvate dehydrogenase complex OS=Mycobacterium smegmatis (strain ATCC 700084 / mc(2)155) OX=246196 GN=sucB PE=3 SV=1 UPId=UP000000757 PPId=UP000000757 - [A0R072_MYCS2]	sucB MSMEG_4283	0.562411	0.004113	8.5	4.94975
A0QYR3	TPR-repeat-containing protein OS=Mycobacterium smegmatis (strain ATCC 700084 / mc(2)155) OX=246196 GN=MSMEG_3754 PE=4 SV=1 UPId=UP000000757 PPId=UP000000757 - [A0QYR3_MYCS2]	MSMEG_3754	1.26172	0.623637	13.3333	8.02081
A0R3D9	Ribosomal RNA small subunit methyltransferase A OS=Mycobacterium smegmatis (strain ATCC 700084 / mc(2)155) OX=246196 GN=ksgA PE=3 SV=1 UPId=UP000000757 PPId=UP000000757 - [A0R3D9_MYCS2]	ksgA rsmA MSMEG_5438	0.48029	0.096455	12	1.41421
A0QSS3	10 kDa chaperonin OS=Mycobacterium smegmatis (strain ATCC 700084 / mc(2)155) OX=246196 GN=groS PE=1 SV=1 UPId=UP000000757 PPId=UP000000757 - [CH10_MYCS2]	groES groS MSMEG_1582 MSMEI_1544	0.571624	0.058378	6.5	2.12132
Q3I5Q7	HBHA-like protein OS=Mycobacterium smegmatis (strain ATCC 700084 / mc(2)155) OX=246196 GN=MSMEG_0919 PE=4 SV=1 UPId=UP000000757 PPId=UP000000757 - [Q3I5Q7_MYCS2]	MSMEG_0919	0.394078	0.16814	12.6667	9.07377
A0QSD7	30S ribosomal protein S3 OS=Mycobacterium smegmatis (strain ATCC 700084 / mc(2)155) OX=246196 GN=rpsC PE=1 SV=1 UPId=UP000000757 PPId=UP000000757 - [RS3_MYCS2]	rpsC MSMEG_1442 MSMEI_1406	1.17832	0.582015	17	6.245
A0QYY6	30S ribosomal protein S1 OS=Mycobacterium smegmatis (strain ATCC 700084 / mc(2)155) OX=246196 GN=rpsA PE=1 SV=1 UPId=UP000000757 PPId=UP000000757 - [RS1_MYCS2]	rpsA MSMEG_3833 MSMEI_3743 LJ00_19040	0.546592	0.228035	14	6
A0R5N8	Aspartokinase OS=Mycobacterium smegmatis (strain ATCC 700084 / mc(2)155) OX=246196 GN=MSMEG_6257 PE=3 SV=1 UPId=UP000000757 PPId=UP000000757 - [A0R5N8_MYCS2]	MSMEG_6257	0.406628	0.138775	13	3.4641
A0QWW2	Glyceraldehyde-3-phosphate dehydrogenase OS=Mycobacterium smegmatis (strain ATCC 700084 / mc(2)155) OX=246196 GN=gapA PE=1 SV=1 UPId=UP000000757 PPId=UP000000757 - [G3P_MYCS2]	gapA gap MSMEG_3084 MSMEI_3006	0.331551	0.213311	9.5	3.53553
A0R7J3	ParB-like partition proteins OS=Mycobacterium smegmatis (strain ATCC 700084 / mc(2)155) OX=246196 GN=MSMEG_6938 PE=3 SV=1 UPId=UP000000757 PPId=UP000000757 - [A0R7J3_MYCS2]	MSMEG_6938	0.317557	0.216872	9.5	2.12132
A0R2L3	Nitroreductase OS=Mycobacterium smegmatis (strain ATCC 700084 / mc(2)155) OX=246196 GN=MSMEG_5155 PE=4 SV=1 UPId=UP000000757 PPId=UP000000757 - [A0R2L3_MYCS2]	MSMEG_5155	0.233261	0.329881	12	2.82843
A0QSL8	DNA-directed RNA polymerase subunit alpha OS=Mycobacterium smegmatis (strain ATCC 700084 / mc(2)155) OX=246196 GN=rpoA PE=1 SV=1 UPId=UP000000757 PPId=UP000000757 - [RPOA_MYCS2]	rpoA MSMEG_1524 MSMEI_1488	0.506715	0.444396	14.3333	4.04145
A0QXB0	ABC-type amino acid transport system, secreted component OS=Mycobacterium smegmatis (strain ATCC 700084 / mc(2)155) OX=246196 GN=MSMEG_3235 PE=3 SV=1 UPId=UP000000757 PPId=UP000000757 - [A0QXB0_MYCS2]	MSMEG_3235	0.471988	0.048957	6	2.82843
A0QSD1	50S ribosomal protein L3 OS=Mycobacterium smegmatis (strain ATCC 700084 / mc(2)155) OX=246196 GN=rplC PE=1 SV=1 UPId=UP000000757 PPId=UP000000757 - [RL3_MYCS2]	rplC MSMEG_1436 MSMEI_1400	0.739486	0.439828	17	5.65685
A0QTT5	Uncharacterized protein OS=Mycobacterium smegmatis (strain ATCC 700084 / mc(2)155) OX=246196 GN=MSMEG_1957 PE=4 SV=1 UPId=UP000000757 PPId=UP000000757 - [A0QTT5_MYCS2]	MSMEG_1957	0.697196	0.40223	9	2.82843
A0QTQ8	DEAD/DEAH box helicase OS=Mycobacterium smegmatis (strain ATCC 700084 / mc(2)155) OX=246196 GN=MSMEG_1930 PE=3 SV=1 UPId=UP000000757 PPId=UP000000757 - [A0QTQ8_MYCS2]	MSMEG_1930	0.748315	0.365404	14.3333	5.1316
A0R4M2	3-hydroxyisobutyrate dehydrogenase family protein OS=Mycobacterium smegmatis (strain ATCC 700084 / mc(2)155) OX=246196 GN=MSMEG_5884 PE=4 SV=1 UPId=UP000000757 PPId=UP000000757 - [A0R4M2_MYCS2]	MSMEG_5884	0.318845	0.08895	10	2.82843
A0R012	Cell division protein FtsZ OS=Mycobacterium smegmatis (strain ATCC 700084 / mc(2)155) OX=246196 GN=ftsZ PE=3 SV=1 UPId=UP000000757 PPId=UP000000757 - [A0R012_MYCS2]	ftsZ MSMEG_4222	0.424392	0.063304	11	4.24264
A0R006	Cell wall synthesis protein Wag31 OS=Mycobacterium smegmatis (strain ATCC 700084 / mc(2)155) OX=246196 GN=wag31 PE=1 SV=1 UPId=UP000000757 PPId=UP000000757 - [WAG31_MYCS2]	wag31 ag84 MSMEG_4217 MSMEI_4119	0.649562	0.334476	6.33333	3.21455
A0QQV4	Aldehyde dehydrogenase OS=Mycobacterium smegmatis (strain ATCC 700084 / mc(2)155) OX=246196 GN=MSMEG_0889 PE=3 SV=1 UPId=UP000000757 PPId=UP000000757 - [A0QQV4_MYCS2]	MSMEG_0889	0.533833	0.443224	17	6
A0R1Y5	Tetratricopeptide repeat domain protein OS=Mycobacterium smegmatis (strain ATCC 700084 / mc(2)155) OX=246196 GN=MSMEG_4917 PE=4 SV=1 UPId=UP000000757 PPId=UP000000757 - [A0R1Y5_MYCS2]	MSMEG_4917	0.295078	0.091955	28.5	20.5061
A0QS97	30S ribosomal protein S7 OS=Mycobacterium smegmatis (strain ATCC 700084 / mc(2)155) OX=246196 GN=rpsG PE=1 SV=1 UPId=UP000000757 PPId=UP000000757 - [RS7_MYCS2]	rpsG MSMEG_1399 MSMEI_1361	0.246954	0.154714	5	4.24264
A0QV32	Signal recognition particle protein OS=Mycobacterium smegmatis (strain ATCC 700084 / mc(2)155) OX=246196 GN=ffh PE=3 SV=1 UPId=UP000000757 PPId=UP000000757 - [A0QV32_MYCS2]	ffh MSMEG_2430	0.43531	0.119305	14	5.65685
A0QSL7	30S ribosomal protein S4 OS=Mycobacterium smegmatis (strain ATCC 700084 / mc(2)155) OX=246196 GN=rpsD PE=1 SV=1 UPId=UP000000757 PPId=UP000000757 - [RS4_MYCS2]	rpsD MSMEG_1523 MSMEI_1487	0.585611	0.347687	7.33333	7.57188
A0R152	Ribonuclease E OS=Mycobacterium smegmatis (strain ATCC 700084 / mc(2)155) OX=246196 GN=rne PE=3 SV=1 UPId=UP000000757 PPId=UP000000757 - [RNE_MYCS2]	rne MSMEG_4626 MSMEI_4509	0.349404	0.029665	20.5	0.707107
A0QS62	50S ribosomal protein L10 OS=Mycobacterium smegmatis (strain ATCC 700084 / mc(2)155) OX=246196 GN=rplJ PE=1 SV=1 UPId=UP000000757 PPId=UP000000757 - [RL10_MYCS2]	rplJ MSMEG_1364 MSMEI_1325	0.292147	0.033556	11.5	0.707107
A0QWD3	2-hydroxy-6-oxo-6-phenylhexa-2,4-dienoate hydrolase OS=Mycobacterium smegmatis (strain ATCC 700084 / mc(2)155) OX=246196 GN=MSMEG_2900 PE=4 SV=1 UPId=UP000000757 PPId=UP000000757 - [A0QWD3_MYCS2]	MSMEG_2900	0.421386	0.149785	8	1.41421
A0QXC0	Branched-chain amino acid ABC transporter substrate-binding protein OS=Mycobacterium smegmatis (strain ATCC 700084 / mc(2)155) OX=246196 GN=MSMEG_3247 PE=4 SV=1 UPId=UP000000757 PPId=UP000000757 - [A0QXC0_MYCS2]	MSMEG_3247	0.312038	0.00912	5	2.82843
A0QVQ5	Polyribonucleotide nucleotidyltransferase OS=Mycobacterium smegmatis (strain ATCC 700084 / mc(2)155) OX=246196 GN=pnp PE=1 SV=1 UPId=UP000000757 PPId=UP000000757 - [PNP_MYCS2]	pnp gpsI MSMEG_2656 MSMEI_2593	0.28113	0.012584	9	0
A0QS66	DNA-directed RNA polymerase subunit beta' OS=Mycobacterium smegmatis (strain ATCC 700084 / mc(2)155) OX=246196 GN=rpoC PE=1 SV=1 UPId=UP000000757 PPId=UP000000757 - [RPOC_MYCS2]	rpoC MSMEG_1368 MSMEI_1329	0.394777	0.155629	22.5	3.53553
A0R0W7	Sulfate-binding protein OS=Mycobacterium smegmatis (strain ATCC 700084 / mc(2)155) OX=246196 GN=MSMEG_4533 PE=4 SV=1 UPId=UP000000757 PPId=UP000000757 - [A0R0W7_MYCS2]	MSMEG_4533	0.4749	0.270373	8.5	3.53553
A0R5K8	Transcriptional regulator, PadR family protein OS=Mycobacterium smegmatis (strain ATCC 700084 / mc(2)155) OX=246196 GN=MSMEG_6227 PE=4 SV=1 UPId=UP000000757 PPId=UP000000757 - [A0R5K8_MYCS2]	MSMEG_6227	0.2545	0.031548	4.5	0.707107
A0R576	Lsr2 protein OS=Mycobacterium smegmatis (strain ATCC 700084 / mc(2)155) OX=246196 GN=MSMEG_6092 PE=4 SV=1 UPId=UP000000757 PPId=UP000000757 - [A0R576_MYCS2]	MSMEG_6092	0.304788	0.042473	5.5	3.53553
A0R5Z0	Bacterial proteasome activator OS=Mycobacterium smegmatis (strain ATCC 700084 / mc(2)155) OX=246196 GN=bpa PE=1 SV=1 UPId=UP000000757 PPId=UP000000757 - [BPA_MYCS2]	bpa MSMEG_6365 MSMEI_6197	0.384882	0.158799	9.5	2.12132
A0QPE7	Oxidoreductase, short chain dehydrogenase/reductase family protein OS=Mycobacterium smegmatis (strain ATCC 700084 / mc(2)155) OX=246196 GN=MSMEG_0372 PE=1 SV=1 UPId=UP000000757 PPId=UP000000757 - [A0QPE7_MYCS2]	MSMEG_0372	0.285107	0.03278	11.5	6.36396
A0QQ65	Extracellular solute-binding protein, family protein 5, putative OS=Mycobacterium smegmatis (strain ATCC 700084 / mc(2)155) OX=246196 GN=MSMEG_0643 PE=4 SV=1 UPId=UP000000757 PPId=UP000000757 - [A0QQ65_MYCS2]	MSMEG_0643	0.45476	0.397703	10.3333	5.68624
A0QVB8	30S ribosomal protein S2 OS=Mycobacterium smegmatis (strain ATCC 700084 / mc(2)155) OX=246196 GN=rpsB PE=1 SV=2 UPId=UP000000757 PPId=UP000000757 - [RS2_MYCS2]	rpsB MSMEG_2519 MSMEI_2460	0.36261	0.125576	3	2
A0R200	ATP synthase subunit beta OS=Mycobacterium smegmatis (strain ATCC 700084 / mc(2)155) OX=246196 GN=atpD PE=1 SV=1 UPId=UP000000757 PPId=UP000000757 - [ATPB_MYCS2]	atpD MSMEG_4936 MSMEI_4809	0.235299	0.003584	5	1.41421
A0R184	GntR-family protein transcriptional regulator OS=Mycobacterium smegmatis (strain ATCC 700084 / mc(2)155) OX=246196 GN=MSMEG_4659 PE=4 SV=1 UPId=UP000000757 PPId=UP000000757 - [A0R184_MYCS2]	MSMEG_4659	0.26174	0.096071	5	2.64575
A0R461	Uncharacterized protein OS=Mycobacterium smegmatis (strain ATCC 700084 / mc(2)155) OX=246196 GN=MSMEG_5715 PE=4 SV=1 UPId=UP000000757 PPId=UP000000757 - [A0R461_MYCS2]	MSMEG_5715	0.167783	0.072762	14.5	2.12132
A0QW25	Uncharacterized protein MSMEG_2782/MSMEI_2713 OS=Mycobacterium smegmatis (strain ATCC 700084 / mc(2)155) OX=246196 GN=MSMEG_2782 PE=1 SV=1 UPId=UP000000757 PPId=UP000000757 - [Y2782_MYCS2]	chdC MSMEG_2782 MSMEI_2713	0.323941	0.154238	7	4.24264
A0R7F9	30S ribosomal protein S6 OS=Mycobacterium smegmatis (strain ATCC 700084 / mc(2)155) OX=246196 GN=rpsF PE=1 SV=1 UPId=UP000000757 PPId=UP000000757 - [RS6_MYCS2]	rpsF MSMEG_6897 MSMEI_6713	0.318056	0.160048	9.5	4.94975
A0R0B5	3-oxoacyl-[acyl-carrier-protein] synthase 2 OS=Mycobacterium smegmatis (strain ATCC 700084 / mc(2)155) OX=246196 GN=MSMEG_4328 PE=3 SV=1 UPId=UP000000757 PPId=UP000000757 - [A0R0B5_MYCS2]	MSMEG_4328	0.156279	0.067743	4	1.41421
A0R5R1	Nucleoid-associated protein MSMEG_6280 OS=Mycobacterium smegmatis (strain ATCC 700084 / mc(2)155) OX=246196 GN=MSMEG_6280 PE=3 SV=1 UPId=UP000000757 PPId=UP000000757 - [A0R5R1_MYCS2]	MSMEG_6280	0.415027	0.298674	2.5	2.12132
A0QTR2	ATP-binding protein OS=Mycobacterium smegmatis (strain ATCC 700084 / mc(2)155) OX=246196 GN=MSMEG_1934 PE=4 SV=1 UPId=UP000000757 PPId=UP000000757 - [A0QTR2_MYCS2]	MSMEG_1934	0.149259	0.076355	3.5	3.53553
A0QQQ1	Superoxide dismutase [Cu-Zn] OS=Mycobacterium smegmatis (strain ATCC 700084 / mc(2)155) OX=246196 GN=sodC PE=3 SV=1 UPId=UP000000757 PPId=UP000000757 - [A0QQQ1_MYCS2]	sodC MSMEG_0835	0.250707	0.06808	7.5	2.12132
Q59560	Protein RecA OS=Mycobacterium smegmatis (strain ATCC 700084 / mc(2)155) OX=246196 GN=recA PE=1 SV=1 UPId=UP000000757 PPId=UP000000757 - [RECA_MYCS2]	recA MSMEG_2723 MSMEI_2656	0.151907	0.069111	4	0
A0QUH4	Acyl-CoA dehydrogenase OS=Mycobacterium smegmatis (strain ATCC 700084 / mc(2)155) OX=246196 GN=MSMEG_2208 PE=3 SV=1 UPId=UP000000757 PPId=UP000000757 - [A0QUH4_MYCS2]	MSMEG_2208	0.277012	0.108594	5.5	0.707107
A0QSB2	Glyoxalase family protein OS=Mycobacterium smegmatis (strain ATCC 700084 / mc(2)155) OX=246196 GN=MSMEG_1417 PE=4 SV=1 UPId=UP000000757 PPId=UP000000757 - [A0QSB2_MYCS2]	MSMEG_1417	0.336868	0.198473	10.5	2.12132
A0R656	HTH cro/C1-type domain-containing protein	MSMEG_6431	0.171731	0.034829	6	2.82843
A0QXB8	Uncharacterized protein OS=Mycobacterium smegmatis (strain ATCC 700084 / mc(2)155) OX=246196 GN=MSMEG_3244 PE=4 SV=1 UPId=UP000000757 PPId=UP000000757 - [A0QXB8_MYCS2]	MSMEG_3244	0.359014	0.236036	12.5	2.12132
A0QTM6	Succinyl-CoA:3-ketoacid-coenzyme A transferase 1 OS=Mycobacterium smegmatis (strain ATCC 700084 / mc(2)155) OX=246196 GN=MSMEG_1898 PE=4 SV=1 UPId=UP000000757 PPId=UP000000757 - [A0QTM6_MYCS2]	MSMEG_1898	0.241259	0.076513	4.5	0.707107
A0R5S1	D-amino-acid dehydrogenase OS=Mycobacterium smegmatis (strain ATCC 700084 / mc(2)155) OX=246196 GN=MSMEG_6291 PE=4 SV=1 UPId=UP000000757 PPId=UP000000757 - [A0R5S1_MYCS2]	MSMEG_6291	0.097618	0.093724	7.33333	3.05505
A0QSD0	30S ribosomal protein S10 OS=Mycobacterium smegmatis (strain ATCC 700084 / mc(2)155) OX=246196 GN=rpsJ PE=1 SV=1 UPId=UP000000757 PPId=UP000000757 - [RS10_MYCS2]	rpsJ MSMEG_1435 MSMEI_1399	0.487065	0.426501	4.66667	1.1547
A0R3I9	50S ribosomal protein L32 OS=Mycobacterium smegmatis (strain ATCC 700084 / mc(2)155) OX=246196 GN=rpmF PE=1 SV=1 UPId=UP000000757 PPId=UP000000757 - [RL32_MYCS2]	rpmF MSMEG_5489 MSMEI_5337	0.193653	0.011429	13	7.07107
A0R203	ATP synthase subunit b-delta OS=Mycobacterium smegmatis (strain ATCC 700084 / mc(2)155) OX=246196 GN=atpFH PE=1 SV=1 UPId=UP000000757 PPId=UP000000757 - [ATPFD_MYCS2]	atpFH atpF atpH MSMEG_4939 MSMEI_4812	0.213887	0.107145	24.6667	6.35085
A0QSG3	30S ribosomal protein S8 OS=Mycobacterium smegmatis (strain ATCC 700084 / mc(2)155) OX=246196 GN=rpsH PE=1 SV=1 UPId=UP000000757 PPId=UP000000757 - [RS8_MYCS2]	rpsH MSMEG_1469 MSMEI_1433	0.091243	0.129037	5.5	2.12132
A0QZ46	Proteasome subunit alpha OS=Mycobacterium smegmatis (strain ATCC 700084 / mc(2)155) OX=246196 GN=prcA PE=1 SV=1 UPId=UP000000757 PPId=UP000000757 - [PSA_MYCS2]	prcA MSMEG_3894 MSMEI_3804	0.155302	0.033704	6	0
A0R0B3	Meromycolate extension acyl carrier protein OS=Mycobacterium smegmatis (strain ATCC 700084 / mc(2)155) OX=246196 GN=acpM PE=1 SV=1 UPId=UP000000757 PPId=UP000000757 - [ACPM_MYCS2]	acpM MSMEG_4326 MSMEI_4226	0.14701	0.041078	2.5	2.12132
A0QSL1	Spfh domain/band 7 family protein, putative OS=Mycobacterium smegmatis (strain ATCC 700084 / mc(2)155) OX=246196 GN=MSMEG_1517 PE=4 SV=1 UPId=UP000000757 PPId=UP000000757 - [A0QSL1_MYCS2]	MSMEG_1517	0.527439	0.500512	10	4.24264
A0QZJ0	Transcriptional regulator, GntR family protein OS=Mycobacterium smegmatis (strain ATCC 700084 / mc(2)155) OX=246196 GN=MSMEG_4042 PE=4 SV=1 UPId=UP000000757 PPId=UP000000757 - [A0QZJ0_MYCS2]	MSMEG_4042	0.145828	0.027117	5.5	0.707107
A0QS45	50S ribosomal protein L11 OS=Mycobacterium smegmatis (strain ATCC 700084 / mc(2)155) OX=246196 GN=rplK PE=1 SV=1 UPId=UP000000757 PPId=UP000000757 - [RL11_MYCS2]	rplK MSMEG_1346 MSMEI_1308	0.080584	0.113963	7.5	0.707107
A0QVZ3	Iron-dependent repressor IdeR OS=Mycobacterium smegmatis (strain ATCC 700084 / mc(2)155) OX=246196 GN=MSMEG_2750 PE=4 SV=1 UPId=UP000000757 PPId=UP000000757 - [A0QVZ3_MYCS2]	MSMEG_2750	0.21545	0.084627	7	1
P60281	DNA-directed RNA polymerase subunit beta OS=Mycobacterium smegmatis (strain ATCC 700084 / mc(2)155) OX=246196 GN=rpoB PE=1 SV=1 UPId=UP000000757 PPId=UP000000757 - [RPOB_MYCS2]	rpoB MSMEG_1367 MSMEI_1328	0.186611	0.057715	24.5	2.12132
A0QSL6	30S ribosomal protein S11 OS=Mycobacterium smegmatis (strain ATCC 700084 / mc(2)155) OX=246196 GN=rpsK PE=1 SV=1 UPId=UP000000757 PPId=UP000000757 - [RS11_MYCS2]	rpsK MSMEG_1522 MSMEI_1486	0.164776	0.03975	7	8.48528
A0QW02	RNA polymerase sigma factor SigA OS=Mycobacterium smegmatis (strain ATCC 700084 / mc(2)155) OX=246196 GN=sigA PE=1 SV=1 UPId=UP000000757 PPId=UP000000757 - [A0QW02_MYCS2]	sigA MSMEG_2758	0.244099	0.156215	13.5	6.36396
A0QVY4	Uncharacterized protein OS=Mycobacterium smegmatis (strain ATCC 700084 / mc(2)155) OX=246196 GN=MSMEG_2739 PE=4 SV=1 UPId=UP000000757 PPId=UP000000757 - [A0QVY4_MYCS2]	MSMEG_2739	0.446062	0.449053	20.5	3.53553
A0QP06	Dihydroxy-acid dehydratase OS=Mycobacterium smegmatis (strain ATCC 700084 / mc(2)155) OX=246196 GN=ilvD PE=3 SV=1 UPId=UP000000757 PPId=UP000000757 - [A0QP06_MYCS2]	ilvD MSMEG_0229	0.162352	0.059863	11	2.82843
A0QNF6	Peptidyl-prolyl cis-trans isomerase OS=Mycobacterium smegmatis (strain ATCC 700084 / mc(2)155) OX=246196 GN=MSMEG_0024 PE=3 SV=1 UPId=UP000000757 PPId=UP000000757 - [A0QNF6_MYCS2]	MSMEG_0024	0.131321	0.01609	2.5	0.707107
A0QUV6	Electron transfer flavoprotein, beta subunit OS=Mycobacterium smegmatis (strain ATCC 700084 / mc(2)155) OX=246196 GN=etfB PE=4 SV=1 UPId=UP000000757 PPId=UP000000757 - [A0QUV6_MYCS2]	etfB MSMEG_2351	0.196508	0.11881	7.5	0.707107
P71533	Protein translocase subunit SecA 1 OS=Mycobacterium smegmatis (strain ATCC 700084 / mc(2)155) OX=246196 GN=secA1 PE=1 SV=2 UPId=UP000000757 PPId=UP000000757 - [SECA1_MYCS2]	secA1 MSMEG_1881 MSMEI_1840	0.106222	0.005765	19.5	2.12132
A0QT17	Peptidase M20 domain-containing protein 2 OS=Mycobacterium smegmatis (strain ATCC 700084 / mc(2)155) OX=246196 GN=MSMEG_1679 PE=3 SV=1 UPId=UP000000757 PPId=UP000000757 - [A0QT17_MYCS2]	MSMEG_1679	0.29111	0.271574	2.5	0.707107
A0QTK2	DNA-binding response regulator MtrA OS=Mycobacterium smegmatis (strain ATCC 700084 / mc(2)155) OX=246196 GN=mtrA PE=1 SV=1 UPId=UP000000757 PPId=UP000000757 - [MTRA_MYCS2]	mtrA MSMEG_1874 MSMEI_1835	0.22433	0.179818	1.5	0.707107
A0QRA5	ABC-type molybdenum transport system, ATPase component OS=Mycobacterium smegmatis (strain ATCC 700084 / mc(2)155) OX=246196 GN=MSMEG_1046 PE=4 SV=1 UPId=UP000000757 PPId=UP000000757 - [A0QRA5_MYCS2]	MSMEG_1046 MSMEG_2326	0.048198	0.068162	3	2.82843
A0R5H5	Anion-transporting ATPase OS=Mycobacterium smegmatis (strain ATCC 700084 / mc(2)155) OX=246196 GN=MSMEG_6193 PE=4 SV=1 UPId=UP000000757 PPId=UP000000757 - [A0R5H5_MYCS2]	MSMEG_6193	0.115469	0.035426	9.5	2.12132
A0QXI7	Dihydrodipicolinate reductase, N-terminus domain protein OS=Mycobacterium smegmatis (strain ATCC 700084 / mc(2)155) OX=246196 GN=dapB PE=4 SV=1 UPId=UP000000757 PPId=UP000000757 - [A0QXI7_MYCS2]	dapB MSMEG_3317	0.108119	0.036938	2.5	0.707107
A0R0T8	Chaperone protein DnaJ OS=Mycobacterium smegmatis (strain ATCC 700084 / mc(2)155) OX=246196 GN=dnaJ PE=3 SV=1 UPId=UP000000757 PPId=UP000000757 - [A0R0T8_MYCS2]	dnaJ MSMEG_4504	0.134416	0.074916	6.5	2.12132
A0QVX6	Uncharacterized protein MSMEG_2731/MSMEI_2664 OS=Mycobacterium smegmatis (strain ATCC 700084 / mc(2)155) OX=246196 GN=MSMEG_2731 PE=1 SV=1 UPId=UP000000757 PPId=UP000000757 - [Y2731_MYCS2]	MSMEG_2731 MSMEI_2664	0.321983	0.356888	10	0
A0QSD5	30S ribosomal protein S19 OS=Mycobacterium smegmatis (strain ATCC 700084 / mc(2)155) OX=246196 GN=rpsS PE=1 SV=1 UPId=UP000000757 PPId=UP000000757 - [RS19_MYCS2]	rpsS MSMEG_1440 MSMEI_1404	0.100457	0.047643	2.5	0.707107
A0QNZ9	Uncharacterized protein OS=Mycobacterium smegmatis (strain ATCC 700084 / mc(2)155) OX=246196 GN=MSMEG_0222 PE=4 SV=1 UPId=UP000000757 PPId=UP000000757 - [A0QNZ9_MYCS2]	MSMEG_0222	0.106541	0.058656	9	0
A0QT32	Uracil phosphoribosyltransferase OS=Mycobacterium smegmatis (strain ATCC 700084 / mc(2)155) OX=246196 GN=upp PE=3 SV=1 UPId=UP000000757 PPId=UP000000757 - [A0QT32_MYCS2]	upp MSMEG_1694	0.08719	0.04482	3	1.41421
A0QY29	Uncharacterized N-acetyltransferase MSMEG_3513 OS=Mycobacterium smegmatis (strain ATCC 700084 / mc(2)155) OX=246196 GN=MSMEG_3513 PE=1 SV=1 UPId=UP000000757 PPId=UP000000757 - [A0QY29_MYCS2]	MSMEG_3513	0.132188	0.112808	5	4.24264
A0QSL0	Thioredoxin reductase OS=Mycobacterium smegmatis (strain ATCC 700084 / mc(2)155) OX=246196 GN=MSMEG_1516 PE=4 SV=1 UPId=UP000000757 PPId=UP000000757 - [A0QSL0_MYCS2]	MSMEG_1516	0.162582	0.156734	8.5	6.36396
A0QVM4	Transcription termination/antitermination protein NusA OS=Mycobacterium smegmatis (strain ATCC 700084 / mc(2)155) OX=246196 GN=nusA PE=3 SV=1 UPId=UP000000757 PPId=UP000000757 - [A0QVM4_MYCS2]	nusA MSMEG_2625	0.056831	0.013181	12.5	3.53553
A0R730	Glycerol-3-phosphate dehydrogenase OS=Mycobacterium smegmatis (strain ATCC 700084 / mc(2)155) OX=246196 GN=MSMEG_6761 PE=3 SV=1 UPId=UP000000757 PPId=UP000000757 - [A0R730_MYCS2]	MSMEG_6761	0.072235	0.038636	10	0
A0QSD4	50S ribosomal protein L2 OS=Mycobacterium smegmatis (strain ATCC 700084 / mc(2)155) OX=246196 GN=rplB PE=1 SV=1 UPId=UP000000757 PPId=UP000000757 - [RL2_MYCS2]	rplB MSMEG_1439 MSMEI_1403	0.170742	0.179143	5.5	2.12132
A0R052	Ubiquinol-cytochrome c reductase cytochrome b subunit OS=Mycobacterium smegmatis (strain ATCC 700084 / mc(2)155) OX=246196 GN=MSMEG_4263 PE=4 SV=1 UPId=UP000000757 PPId=UP000000757 - [A0R052_MYCS2]	MSMEG_4263	0.186887	0.202976	8	1.41421
A0QSE0	30S ribosomal protein S17 OS=Mycobacterium smegmatis (strain ATCC 700084 / mc(2)155) OX=246196 GN=rpsQ PE=1 SV=1 UPId=UP000000757 PPId=UP000000757 - [RS17_MYCS2]	rpsQ MSMEG_1445 MSMEI_1409	0.078266	0.055514	3	1.41421
A0QWR0	Shikimate kinase OS=Mycobacterium smegmatis (strain ATCC 700084 / mc(2)155) OX=246196 GN=aroK PE=3 SV=1 UPId=UP000000757 PPId=UP000000757 - [A0QWR0_MYCS2]	aroK MSMEG_3031	0.122404	0.118059	17	4.24264
A0QZ54	Proteasome-associated ATPase OS=Mycobacterium smegmatis (strain ATCC 700084 / mc(2)155) OX=246196 GN=mpa PE=1 SV=1 UPId=UP000000757 PPId=UP000000757 - [ARC_MYCS2]	mpa MSMEG_3902 MSMEI_3813	0.153322	0.163207	8.5	2.12132
A0R7G6	Inositol-3-phosphate synthase OS=Mycobacterium smegmatis (strain ATCC 700084 / mc(2)155) OX=246196 GN=ino1 PE=1 SV=1 UPId=UP000000757 PPId=UP000000757 - [INO1_MYCS2]	ino1 MSMEG_6904 MSMEI_6720	0.110056	0.103595	8.5	2.12132
A0R2B5	Short chain alcohol dehydrogenase OS=Mycobacterium smegmatis (strain ATCC 700084 / mc(2)155) OX=246196 GN=MSMEG_5053 PE=3 SV=1 UPId=UP000000757 PPId=UP000000757 - [A0R2B5_MYCS2]	MSMEG_5053	0.181571	0.104853	4.5	4.94975
A0R4Q0	Putative succinate-semialdehyde dehydrogenase [NADP(+)] OS=Mycobacterium smegmatis (strain ATCC 700084 / mc(2)155) OX=246196 GN=gabD2 PE=3 SV=1 UPId=UP000000757 PPId=UP000000757 - [GABD2_MYCS2]	gabD2 MSMEG_5912 MSMEI_5752	0.15761	0.096197	6.5	3.53553

## Sheet: ClpC1-NTD
Proteins identified by pulldown with ClpC1NTD list (n≥2; score>0)
Accession	Protein Description	Gene Name	avg norm score	sdev norm score	avg #PSMs	sdev #PSMs
A0QQU5	60 kDa chaperonin 1 OS=Mycobacterium smegmatis (strain ATCC 700084 / mc(2)155) OX=246196 GN=groL1 PE=1 SV=1 UPId=UP000000757 PPId=UP000000757 - [CH601_MYCS2]	groEL2 groL2 MSMEG_0880 MSMEI_0859	7.66761	2.18499	63.6667	34.8186
A0QSS4	60 kDa chaperonin 2 OS=Mycobacterium smegmatis (strain ATCC 700084 / mc(2)155) OX=246196 GN=groL2 PE=1 SV=1 UPId=UP000000757 PPId=UP000000757 - [CH602_MYCS2]	groEL1 groL1 MSMEG_1583 MSMEI_1545	3.03186	0.222351	33.3333	16.2583
A0QZC4	N-methylhydantoinase OS=Mycobacterium smegmatis (strain ATCC 700084 / mc(2)155) OX=246196 GN=MSMEG_3973 PE=4 SV=1 UPId=UP000000757 PPId=UP000000757 - [A0QZC4_MYCS2]	MSMEG_3973	1.51091	0.652376	18.3333	10.9697
A0R218	Transcription termination factor Rho OS=Mycobacterium smegmatis (strain ATCC 700084 / mc(2)155) OX=246196 GN=rho PE=3 SV=1 UPId=UP000000757 PPId=UP000000757 - [A0R218_MYCS2]	rho MSMEG_4954	2.53456	1.90528	31	9
A0QS98	Elongation factor Tu OS=Mycobacterium smegmatis (strain ATCC 700084 / mc(2)155) OX=246196 GN=tuf PE=1 SV=1 UPId=UP000000757 PPId=UP000000757 - [EFTU_MYCS2]	tuf MSMEG_1401 MSMEI_1363	2.25173	0.926282	21.6667	6.4291
I7G417	5-oxoprolinase (ATP-hydrolyzing) OS=Mycobacterium smegmatis (strain ATCC 700084 / mc(2)155) OX=246196 GN=MSMEI_3879 PE=4 SV=1 UPId=UP000006158 PPId=UP000000757 - [I7G417_MYCS2]	MSMEI_3879	2.26338	1.50319	13	6.55744
A0R729	Glycerol kinase OS=Mycobacterium smegmatis (strain ATCC 700084 / mc(2)155) OX=246196 GN=glpK PE=3 SV=1 UPId=UP000000757 PPId=UP000000757 - [A0R729_MYCS2]	glpK MSMEG_6759	1.65519	0.510384	15.3333	6.02771
A0QSD7	30S ribosomal protein S3 OS=Mycobacterium smegmatis (strain ATCC 700084 / mc(2)155) OX=246196 GN=rpsC PE=1 SV=1 UPId=UP000000757 PPId=UP000000757 - [RS3_MYCS2]	rpsC MSMEG_1442 MSMEI_1406	2.31661	1.82558	19.3333	9.71253
A0QSD3	50S ribosomal protein L23 OS=Mycobacterium smegmatis (strain ATCC 700084 / mc(2)155) OX=246196 GN=rplW PE=1 SV=1 UPId=UP000000757 PPId=UP000000757 - [RL23_MYCS2]	rplW MSMEG_1438 MSMEI_1402	1.03608	0.497082	12	7.2111
A0QSS3	10 kDa chaperonin OS=Mycobacterium smegmatis (strain ATCC 700084 / mc(2)155) OX=246196 GN=groS PE=1 SV=1 UPId=UP000000757 PPId=UP000000757 - [CH10_MYCS2]	groES groS MSMEG_1582 MSMEI_1544	1.24307	0.110939	12.6667	5.1316
A0QYW6	Universal stress protein family protein, putative OS=Mycobacterium smegmatis (strain ATCC 700084 / mc(2)155) OX=246196 GN=MSMEG_3811 PE=1 SV=1 UPId=UP000000757 PPId=UP000000757 - [A0QYW6_MYCS2]	MSMEG_3811	1.61826	0.933924	11.3333	2.08167
A0QVM7	Translation initiation factor IF-2 OS=Mycobacterium smegmatis (strain ATCC 700084 / mc(2)155) OX=246196 GN=infB PE=3 SV=1 UPId=UP000000757 PPId=UP000000757 - [A0QVM7_MYCS2]	infB MSMEG_2628	1.2957	0.134933	16.5	12.0208
A0QVB9	Elongation factor Ts OS=Mycobacterium smegmatis (strain ATCC 700084 / mc(2)155) OX=246196 GN=tsf PE=1 SV=1 UPId=UP000000757 PPId=UP000000757 - [EFTS_MYCS2]	tsf MSMEG_2520 MSMEI_2461	1.01722	0.059875	18.5	6.36396
A0QS62	50S ribosomal protein L10 OS=Mycobacterium smegmatis (strain ATCC 700084 / mc(2)155) OX=246196 GN=rplJ PE=1 SV=1 UPId=UP000000757 PPId=UP000000757 - [RL10_MYCS2]	rplJ MSMEG_1364 MSMEI_1325	0.67443	0.303404	21	5.56776
A0QS63	50S ribosomal protein L7/L12 OS=Mycobacterium smegmatis (strain ATCC 700084 / mc(2)155) OX=246196 GN=rplL PE=3 SV=1 UPId=UP000000757 PPId=UP000000757 - [A0QS63_MYCS2]	rplL MSMEG_1365	0.863652	0.106543	13	1.41421
A0QWW2	Glyceraldehyde-3-phosphate dehydrogenase OS=Mycobacterium smegmatis (strain ATCC 700084 / mc(2)155) OX=246196 GN=gapA PE=1 SV=1 UPId=UP000000757 PPId=UP000000757 - [G3P_MYCS2]	gapA gap MSMEG_3084 MSMEI_3006	1.05847	0.244752	9.33333	4.50925
A0QQC8	Chaperone protein DnaK OS=Mycobacterium smegmatis (strain ATCC 700084 / mc(2)155) OX=246196 GN=dnaK PE=1 SV=1 UPId=UP000000757 PPId=UP000000757 - [DNAK_MYCS2]	dnaK MSMEG_0709 MSMEI_0692	1.04679	0.306414	21	12.1655
A0QSL0	Thioredoxin reductase OS=Mycobacterium smegmatis (strain ATCC 700084 / mc(2)155) OX=246196 GN=MSMEG_1516 PE=4 SV=1 UPId=UP000000757 PPId=UP000000757 - [A0QSL0_MYCS2]	MSMEG_1516	0.485923	0.574844	9.5	7.77817
A0QUY2	D-3-phosphoglycerate dehydrogenase OS=Mycobacterium smegmatis (strain ATCC 700084 / mc(2)155) OX=246196 GN=serA PE=3 SV=1 UPId=UP000000757 PPId=UP000000757 - [A0QUY2_MYCS2]	serA MSMEG_2378	2.0136	2.17978	28.6667	6.1101
P71533	Protein translocase subunit SecA 1 OS=Mycobacterium smegmatis (strain ATCC 700084 / mc(2)155) OX=246196 GN=secA1 PE=1 SV=2 UPId=UP000000757 PPId=UP000000757 - [SECA1_MYCS2]	secA1 MSMEG_1881 MSMEI_1840	0.583244	0.24349	30	7.07107
A0R079	Glutamine synthetase OS=Mycobacterium smegmatis (strain ATCC 700084 / mc(2)155) OX=246196 GN=glnA PE=1 SV=1 UPId=UP000000757 PPId=UP000000757 - [GLN1B_MYCS2]	glnA glnA1 MSMEG_4290 MSMEI_4189	0.708625	0.034797	10.6667	6.4291
A0R4C9	Putative thiosulfate sulfurtransferase OS=Mycobacterium smegmatis (strain ATCC 700084 / mc(2)155) OX=246196 GN=MSMEG_5789 PE=1 SV=1 UPId=UP000000757 PPId=UP000000757 - [THTR_MYCS2]	MSMEG_5789 MSMEI_5636	0.640382	0.292409	10.3333	4.6188
A0R3B8	Enolase OS=Mycobacterium smegmatis (strain ATCC 700084 / mc(2)155) OX=246196 GN=eno PE=1 SV=1 UPId=UP000000757 PPId=UP000000757 - [ENO_MYCS2]	eno MSMEG_5415 MSMEI_5267	0.528026	0.226851	11	4.24264
A0R623	Antigen 85-A OS=Mycobacterium smegmatis (strain ATCC 700084 / mc(2)155) OX=246196 GN=MSMEG_6398 PE=4 SV=1 UPId=UP000000757 PPId=UP000000757 - [A0R623_MYCS2]	MSMEG_6398	0.359803	0.444175	17	4.24264
A0QYU7	50S ribosomal protein L35 OS=Mycobacterium smegmatis (strain ATCC 700084 / mc(2)155) OX=246196 GN=rpmI PE=1 SV=1 UPId=UP000000757 PPId=UP000000757 - [RL35_MYCS2]	rpmI MSMEG_3792 MSMEI_3704	0.599848	0.308483	13.3333	2.51661
A0R199	Trigger factor OS=Mycobacterium smegmatis (strain ATCC 700084 / mc(2)155) OX=246196 GN=tig PE=1 SV=1 UPId=UP000000757 PPId=UP000000757 - [TIG_MYCS2]	tig MSMEG_4674 MSMEI_4557	0.96768	0.261027	10.6667	6.02771
A0R033	Phospho-2-dehydro-3-deoxyheptonate aldolase AroG OS=Mycobacterium smegmatis (strain ATCC 700084 / mc(2)155) OX=246196 GN=aroG PE=3 SV=1 UPId=UP000000757 PPId=UP000000757 - [AROG_MYCS2]	aroG MSMEG_4244 MSMEI_4144	0.383733	0.358053	7	4.24264
A0QSD1	50S ribosomal protein L3 OS=Mycobacterium smegmatis (strain ATCC 700084 / mc(2)155) OX=246196 GN=rplC PE=1 SV=1 UPId=UP000000757 PPId=UP000000757 - [RL3_MYCS2]	rplC MSMEG_1436 MSMEI_1400	0.742656	0.151486	19.5	3.53553
A0R1H7	Fatty acid synthase OS=Mycobacterium smegmatis (strain ATCC 700084 / mc(2)155) OX=246196 GN=MSMEG_4757 PE=1 SV=1 UPId=UP000000757 PPId=UP000000757 - [A0R1H7_MYCS2]	MSMEG_4757	0.445561	0.256466	52	12.7279
A0R3M3	Succinate--CoA ligase [ADP-forming] subunit alpha OS=Mycobacterium smegmatis (strain ATCC 700084 / mc(2)155) OX=246196 GN=sucD PE=3 SV=1 UPId=UP000000757 PPId=UP000000757 - [A0R3M3_MYCS2]	sucD MSMEG_5524	0.39309	0.324841	8.5	0.707107
A0R6V5	4-aminobutyrate transaminase OS=Mycobacterium smegmatis (strain ATCC 700084 / mc(2)155) OX=246196 GN=gabT PE=3 SV=1 UPId=UP000000757 PPId=UP000000757 - [A0R6V5_MYCS2]	gabT MSMEG_6685	0.467696	0.20377	45	4.24264
A0QS66	DNA-directed RNA polymerase subunit beta' OS=Mycobacterium smegmatis (strain ATCC 700084 / mc(2)155) OX=246196 GN=rpoC PE=1 SV=1 UPId=UP000000757 PPId=UP000000757 - [RPOC_MYCS2]	rpoC MSMEG_1368 MSMEI_1329	0.819536	0.311068	34	7.07107
A0QRM0	UPF0234 protein MSMEG_1165/MSMEI_1134 OS=Mycobacterium smegmatis (strain ATCC 700084 / mc(2)155) OX=246196 GN=MSMEG_1165 PE=1 SV=1 UPId=UP000000757 PPId=UP000000757 - [Y1165_MYCS2]	MSMEG_1165 MSMEI_1134	0.428112	0.221917	10.5	0.707107
A0QX20	Aconitate hydratase A OS=Mycobacterium smegmatis (strain ATCC 700084 / mc(2)155) OX=246196 GN=acnA PE=1 SV=1 UPId=UP000000757 PPId=UP000000757 - [ACNA_MYCS2]	acnA acn MSMEG_3143 MSMEI_3062	0.34751	0.305289	17.6667	11.0151
A0QSL8	DNA-directed RNA polymerase subunit alpha OS=Mycobacterium smegmatis (strain ATCC 700084 / mc(2)155) OX=246196 GN=rpoA PE=1 SV=1 UPId=UP000000757 PPId=UP000000757 - [RPOA_MYCS2]	rpoA MSMEG_1524 MSMEI_1488	0.479068	0.12636	21.5	2.12132
A0R0B3	Meromycolate extension acyl carrier protein OS=Mycobacterium smegmatis (strain ATCC 700084 / mc(2)155) OX=246196 GN=acpM PE=1 SV=1 UPId=UP000000757 PPId=UP000000757 - [ACPM_MYCS2]	acpM MSMEG_4326 MSMEI_4226	0.346906	0.311211	5	4.24264
A0QVQ5	Polyribonucleotide nucleotidyltransferase OS=Mycobacterium smegmatis (strain ATCC 700084 / mc(2)155) OX=246196 GN=pnp PE=1 SV=1 UPId=UP000000757 PPId=UP000000757 - [PNP_MYCS2]	pnp gpsI MSMEG_2656 MSMEI_2593	0.421046	0.206246	16	1.41421
A0R2G5	2,3,4,5-tetrahydropyridine-2,6-dicarboxylate N-succinyltransferase OS=Mycobacterium smegmatis (strain ATCC 700084 / mc(2)155) OX=246196 GN=dapD PE=3 SV=1 UPId=UP000000757 PPId=UP000000757 - [DAPD_MYCS2]	dapD MSMEG_5104 MSMEI_4976	0.44105	0.292636	4.66667	2.3094
A0R072	Dihydrolipoamide acetyltransferase component of pyruvate dehydrogenase complex OS=Mycobacterium smegmatis (strain ATCC 700084 / mc(2)155) OX=246196 GN=sucB PE=3 SV=1 UPId=UP000000757 PPId=UP000000757 - [A0R072_MYCS2]	sucB MSMEG_4283	0.598162	0.086964	10	7.07107
A0QTM4	Beta-ketothiolase OS=Mycobacterium smegmatis (strain ATCC 700084 / mc(2)155) OX=246196 GN=MSMEG_1896 PE=3 SV=1 UPId=UP000000757 PPId=UP000000757 - [A0QTM4_MYCS2]	MSMEG_1896	0.38068	0.19841	8	2.82843
A0QVB8	30S ribosomal protein S2 OS=Mycobacterium smegmatis (strain ATCC 700084 / mc(2)155) OX=246196 GN=rpsB PE=1 SV=2 UPId=UP000000757 PPId=UP000000757 - [RS2_MYCS2]	rpsB MSMEG_2519 MSMEI_2460	0.530442	0.016788	5.33333	3.51188
A0QUV6	Electron transfer flavoprotein, beta subunit OS=Mycobacterium smegmatis (strain ATCC 700084 / mc(2)155) OX=246196 GN=etfB PE=4 SV=1 UPId=UP000000757 PPId=UP000000757 - [A0QUV6_MYCS2]	etfB MSMEG_2351	0.568789	0.075348	14	1.41421
A0R006	Cell wall synthesis protein Wag31 OS=Mycobacterium smegmatis (strain ATCC 700084 / mc(2)155) OX=246196 GN=wag31 PE=1 SV=1 UPId=UP000000757 PPId=UP000000757 - [WAG31_MYCS2]	wag31 ag84 MSMEG_4217 MSMEI_4119	1.30668	1.39664	10.6667	1.1547
A0QS46	50S ribosomal protein L1 OS=Mycobacterium smegmatis (strain ATCC 700084 / mc(2)155) OX=246196 GN=rplA PE=1 SV=1 UPId=UP000000757 PPId=UP000000757 - [RL1_MYCS2]	rplA MSMEG_1347 MSMEI_1309	1.02339	0.650011	20.3333	3.05505
A0R5N7	Aspartate-semialdehyde dehydrogenase OS=Mycobacterium smegmatis (strain ATCC 700084 / mc(2)155) OX=246196 GN=asd PE=3 SV=1 UPId=UP000000757 PPId=UP000000757 - [A0R5N7_MYCS2]	asd MSMEG_6256	0.594545	0.353442	7.66667	4.6188
A0QSD4	50S ribosomal protein L2 OS=Mycobacterium smegmatis (strain ATCC 700084 / mc(2)155) OX=246196 GN=rplB PE=1 SV=1 UPId=UP000000757 PPId=UP000000757 - [RL2_MYCS2]	rplB MSMEG_1439 MSMEI_1403	0.314284	0.245968	10.5	3.53553
A0QUH2	3-oxoacyl-(Acyl-carrier-protein) reductase OS=Mycobacterium smegmatis (strain ATCC 700084 / mc(2)155) OX=246196 GN=fabG PE=4 SV=1 UPId=UP000000757 PPId=UP000000757 - [A0QUH2_MYCS2]	fabG MSMEG_2206	0.262378	0.214002	5	3
I7GCL2	Folylpolyglutamate synthase protein FolC OS=Mycobacterium smegmatis (strain ATCC 700084 / mc(2)155) OX=246196 GN=MSMEI_4512 PE=4 SV=1 UPId=UP000006158 PPId=UP000000757 - [I7GCL2_MYCS2]	MSMEI_4512	0.261319	0.303408	21	7.07107
A0QYY6	30S ribosomal protein S1 OS=Mycobacterium smegmatis (strain ATCC 700084 / mc(2)155) OX=246196 GN=rpsA PE=1 SV=1 UPId=UP000000757 PPId=UP000000757 - [RS1_MYCS2]	rpsA MSMEG_3833 MSMEI_3743 LJ00_19040	0.546919	0.071004	17.6667	9.2376
A0QSL7	30S ribosomal protein S4 OS=Mycobacterium smegmatis (strain ATCC 700084 / mc(2)155) OX=246196 GN=rpsD PE=1 SV=1 UPId=UP000000757 PPId=UP000000757 - [RS4_MYCS2]	rpsD MSMEG_1523 MSMEI_1487	0.831917	0.405239	8.33333	5.50757
A0QUX8	Ketol-acid reductoisomerase (NADP(+)) OS=Mycobacterium smegmatis (strain ATCC 700084 / mc(2)155) OX=246196 GN=ilvC PE=1 SV=1 UPId=UP000000757 PPId=UP000000757 - [ILVC_MYCS2]	ilvC MSMEG_2374 MSMEI_2314	0.32665	0.188349	8.5	2.12132
A0QTE1	Acetyl-/propionyl-coenzyme A carboxylase alpha chain OS=Mycobacterium smegmatis (strain ATCC 700084 / mc(2)155) OX=246196 GN=MSMEG_1807 PE=4 SV=1 UPId=UP000000757 PPId=UP000000757 - [A0QTE1_MYCS2]	MSMEG_1807	0.28769	0.212457	40	16.9706
A0QSG5	50S ribosomal protein L18 OS=Mycobacterium smegmatis (strain ATCC 700084 / mc(2)155) OX=246196 GN=rplR PE=1 SV=1 UPId=UP000000757 PPId=UP000000757 - [A0QSG5_MYCS2]	rplR MSMEG_1471	0.451065	0.030962	9.5	3.53553
A0R2E3	Uncharacterized protein OS=Mycobacterium smegmatis (strain ATCC 700084 / mc(2)155) OX=246196 GN=MSMEG_5081 PE=4 SV=1 UPId=UP000000757 PPId=UP000000757 - [A0R2E3_MYCS2]	MSMEG_5081	0.312613	0.140286	3.5	0.707107
A0R5R1	Nucleoid-associated protein MSMEG_6280 OS=Mycobacterium smegmatis (strain ATCC 700084 / mc(2)155) OX=246196 GN=MSMEG_6280 PE=3 SV=1 UPId=UP000000757 PPId=UP000000757 - [A0R5R1_MYCS2]	MSMEG_6280	0.467643	0.300182	2	0
A0QSG6	30S ribosomal protein S5 OS=Mycobacterium smegmatis (strain ATCC 700084 / mc(2)155) OX=246196 GN=rpsE PE=1 SV=1 UPId=UP000000757 PPId=UP000000757 - [RS5_MYCS2]	rpsE MSMEG_1472 MSMEI_1436	0.458532	0.069268	23	1.41421
A0QWQ4	Alanine--tRNA ligase OS=Mycobacterium smegmatis (strain ATCC 700084 / mc(2)155) OX=246196 GN=alaS PE=1 SV=1 UPId=UP000000757 PPId=UP000000757 - [SYA_MYCS2]	alaS MSMEG_3025 MSMEI_2950	0.256443	0.205015	30	22.6274
A0QWX9	Transaldolase OS=Mycobacterium smegmatis (strain ATCC 700084 / mc(2)155) OX=246196 GN=tal PE=1 SV=1 UPId=UP000000757 PPId=UP000000757 - [TAL_MYCS2]	tal MSMEG_3102 MSMEI_3024	0.341728	0.070737	9	2.82843
P60281	DNA-directed RNA polymerase subunit beta OS=Mycobacterium smegmatis (strain ATCC 700084 / mc(2)155) OX=246196 GN=rpoB PE=1 SV=1 UPId=UP000000757 PPId=UP000000757 - [RPOB_MYCS2]	rpoB MSMEG_1367 MSMEI_1328	0.561282	0.249007	24.6667	11.5902
A0QRP7	TROVE domain protein OS=Mycobacterium smegmatis (strain ATCC 700084 / mc(2)155) OX=246196 GN=MSMEG_1193 PE=4 SV=1 UPId=UP000000757 PPId=UP000000757 - [A0QRP7_MYCS2]	MSMEG_1193	0.492634	0.160588	32	5.65685
A0QVZ7	Uncharacterized protein OS=Mycobacterium smegmatis (strain ATCC 700084 / mc(2)155) OX=246196 GN=MSMEG_2754 PE=4 SV=1 UPId=UP000000757 PPId=UP000000757 - [A0QVZ7_MYCS2]	MSMEG_2754	0.243327	0.191591	3.5	0.707107
A0QNI9	ESX-1 secretion system protein EccA1 OS=Mycobacterium smegmatis (strain ATCC 700084 / mc(2)155) OX=246196 GN=eccA1 PE=3 SV=1 UPId=UP000000757 PPId=UP000000757 - [ECCA1_MYCS2]	eccA1 Ms3868 Sm3868 MSMEG_0059 MSMEI_0060	0.344329	0.041352	15.5	10.6066
A0QWU8	Lipoarabinomannan carrier protein LprG OS=Mycobacterium smegmatis (strain ATCC 700084 / mc(2)155) OX=246196 GN=lprG PE=3 SV=1 UPId=UP000000757 PPId=UP000000757 - [LPRG_MYCS2]	lprG MSMEG_3070 MSMEI_2993	0.334497	0.028608	6	2.64575
A0QV37	30S ribosomal protein S16 OS=Mycobacterium smegmatis (strain ATCC 700084 / mc(2)155) OX=246196 GN=rpsP PE=1 SV=1 UPId=UP000000757 PPId=UP000000757 - [RS16_MYCS2]	rpsP MSMEG_2435 MSMEI_2374	0.602205	0.600223	6.66667	2.51661
A0R6V6	Glutaryl-CoA dehydrogenase OS=Mycobacterium smegmatis (strain ATCC 700084 / mc(2)155) OX=246196 GN=MSMEG_6686 PE=1 SV=1 UPId=UP000000757 PPId=UP000000757 - [A0R6V6_MYCS2]	MSMEG_6686	0.282481	0.111444	6	1.41421
A0R221	Homoserine dehydrogenase OS=Mycobacterium smegmatis (strain ATCC 700084 / mc(2)155) OX=246196 GN=MSMEG_4957 PE=3 SV=1 UPId=UP000000757 PPId=UP000000757 - [A0R221_MYCS2]	MSMEG_4957	0.31644	0.043123	14.3333	6.1101
A0QYU6	50S ribosomal protein L20 OS=Mycobacterium smegmatis (strain ATCC 700084 / mc(2)155) OX=246196 GN=rplT PE=1 SV=1 UPId=UP000000757 PPId=UP000000757 - [RL20_MYCS2]	rplT MSMEG_3791 MSMEI_3703	0.564764	0.304635	14	5.65685
A0R0T1	PhoH family protein OS=Mycobacterium smegmatis (strain ATCC 700084 / mc(2)155) OX=246196 GN=MSMEG_4497 PE=4 SV=1 UPId=UP000000757 PPId=UP000000757 - [A0R0T1_MYCS2]	MSMEG_4497	0.517638	0.160219	6.66667	4.04145
A0QWY3	Quinone oxidoreductase OS=Mycobacterium smegmatis (strain ATCC 700084 / mc(2)155) OX=246196 GN=MSMEG_3106 PE=4 SV=1 UPId=UP000000757 PPId=UP000000757 - [A0QWY3_MYCS2]	MSMEG_3106	0.19978	0.193904	3	1.41421
A0R5Z0	Bacterial proteasome activator OS=Mycobacterium smegmatis (strain ATCC 700084 / mc(2)155) OX=246196 GN=bpa PE=1 SV=1 UPId=UP000000757 PPId=UP000000757 - [BPA_MYCS2]	bpa MSMEG_6365 MSMEI_6197	0.417738	0.119922	9	1.41421
A0QWG2	Threonine--tRNA ligase OS=Mycobacterium smegmatis (strain ATCC 700084 / mc(2)155) OX=246196 GN=thrS PE=3 SV=1 UPId=UP000000757 PPId=UP000000757 - [SYT_MYCS2]	thrS MSMEG_2931 MSMEI_2857	0.202681	0.179945	9.5	2.12132
A0QNZ3	3-hydroxyacyl-CoA dehydrogenase OS=Mycobacterium smegmatis (strain ATCC 700084 / mc(2)155) OX=246196 GN=MSMEG_0216 PE=4 SV=1 UPId=UP000000757 PPId=UP000000757 - [A0QNZ3_MYCS2]	MSMEG_0216	0.20808	0.150817	10	1.41421
A0QVE0	Ribosome-recycling factor OS=Mycobacterium smegmatis (strain ATCC 700084 / mc(2)155) OX=246196 GN=frr PE=1 SV=1 UPId=UP000000757 PPId=UP000000757 - [RRF_MYCS2]	frr MSMEG_2541 MSMEI_2481	0.28985	0.034994	6.5	3.53553
A0R2B1	Multifunctional 2-oxoglutarate metabolism enzyme OS=Mycobacterium smegmatis (strain ATCC 700084 / mc(2)155) OX=246196 GN=kgd PE=1 SV=1 UPId=UP000000757 PPId=UP000000757 - [KGD_MYCS2]	kgd sucA MSMEG_5049 MSMEI_4922	0.389008	0.10941	34	11.3137
A0QQJ6	Short-chain dehydrogenase/reductase SDR OS=Mycobacterium smegmatis (strain ATCC 700084 / mc(2)155) OX=246196 GN=MSMEG_0779 PE=1 SV=1 UPId=UP000000757 PPId=UP000000757 - [A0QQJ6_MYCS2]	MSMEG_0779	0.177395	0.184264	3	2.82843
A0QSL9	50S ribosomal protein L17 OS=Mycobacterium smegmatis (strain ATCC 700084 / mc(2)155) OX=246196 GN=rplQ PE=1 SV=1 UPId=UP000000757 PPId=UP000000757 - [RL17_MYCS2]	rplQ MSMEG_1525 MSMEI_1489	0.244524	0.08886	21	9.89949
A0QTA4	Uncharacterized protein OS=Mycobacterium smegmatis (strain ATCC 700084 / mc(2)155) OX=246196 GN=MSMEG_1770 PE=3 SV=1 UPId=UP000000757 PPId=UP000000757 - [A0QTA4_MYCS2]	MSMEG_1770	0.175684	0.179711	6.5	4.94975
A0QS96	30S ribosomal protein S12 OS=Mycobacterium smegmatis (strain ATCC 700084 / mc(2)155) OX=246196 GN=rpsL PE=1 SV=1 UPId=UP000000757 PPId=UP000000757 - [RS12_MYCS2]	rpsL MSMEG_1398 MSMEI_1360	0.288497	0.018682	13.6667	5.85947
A0QXA3	Pyruvate kinase OS=Mycobacterium smegmatis (strain ATCC 700084 / mc(2)155) OX=246196 GN=pyk PE=3 SV=1 UPId=UP000000757 PPId=UP000000757 - [A0QXA3_MYCS2]	pyk MSMEG_3227	0.208532	0.11555	15.5	3.53553
A0QSD0	30S ribosomal protein S10 OS=Mycobacterium smegmatis (strain ATCC 700084 / mc(2)155) OX=246196 GN=rpsJ PE=1 SV=1 UPId=UP000000757 PPId=UP000000757 - [RS10_MYCS2]	rpsJ MSMEG_1435 MSMEI_1399	0.550684	0.344031	4.66667	3.05505
A0R151	50S ribosomal protein L21 OS=Mycobacterium smegmatis (strain ATCC 700084 / mc(2)155) OX=246196 GN=rplU PE=1 SV=1 UPId=UP000000757 PPId=UP000000757 - [RL21_MYCS2]	rplU MSMEG_4625 MSMEI_4508	0.198977	0.120419	7.5	0.707107
A0QWY0	Transketolase OS=Mycobacterium smegmatis (strain ATCC 700084 / mc(2)155) OX=246196 GN=tkt PE=3 SV=1 UPId=UP000000757 PPId=UP000000757 - [A0QWY0_MYCS2]	tkt MSMEG_3103	0.141821	0.200565	17	5.65685
A0QV18	Uncharacterized protein OS=Mycobacterium smegmatis (strain ATCC 700084 / mc(2)155) OX=246196 GN=MSMEG_2416 PE=4 SV=1 UPId=UP000000757 PPId=UP000000757 - [A0QV18_MYCS2]	MSMEG_2416	0.18323	0.140343	7	2.82843
A0R678	[NADP+] succinate-semialdehyde dehydrogenase OS=Mycobacterium smegmatis (strain ATCC 700084 / mc(2)155) OX=246196 GN=MSMEG_6452 PE=4 SV=1 UPId=UP000000757 PPId=UP000000757 - [A0R678_MYCS2]	MSMEG_6452	0.166704	0.149939	9	5.65685
A0QXE4	D-erythrulose kinase OS=Mycobacterium smegmatis (strain ATCC 700084 / mc(2)155) OX=246196 GN=derK PE=1 SV=1 UPId=UP000000757 PPId=UP000000757 - [DERK_MYCS2]	derK MSMEG_3271 MSMEI_3187	0.163512	0.149081	7.5	4.94975
A0R716	Oxidoreductase, aldo/keto reductase family protein OS=Mycobacterium smegmatis (strain ATCC 700084 / mc(2)155) OX=246196 GN=MSMEG_6746 PE=4 SV=1 UPId=UP000000757 PPId=UP000000757 - [A0R716_MYCS2]	MSMEG_6746	0.309051	0.058138	12.5	3.53553
A0R5N8	Aspartokinase OS=Mycobacterium smegmatis (strain ATCC 700084 / mc(2)155) OX=246196 GN=MSMEG_6257 PE=3 SV=1 UPId=UP000000757 PPId=UP000000757 - [A0R5N8_MYCS2]	MSMEG_6257	0.231993	0.048869	14	4.24264
A0QSV5	Gamma-glutamyltranspeptidase OS=Mycobacterium smegmatis (strain ATCC 700084 / mc(2)155) OX=246196 GN=ggt PE=4 SV=1 UPId=UP000000757 PPId=UP000000757 - [A0QSV5_MYCS2]	ggt MSMEG_1615	0.169973	0.130702	9.5	6.36396
A0QTM7	Succinyl-CoA:3-ketoacid-coenzyme A transferase subunit B OS=Mycobacterium smegmatis (strain ATCC 700084 / mc(2)155) OX=246196 GN=MSMEG_1899 PE=4 SV=1 UPId=UP000000757 PPId=UP000000757 - [A0QTM7_MYCS2]	MSMEG_1899	0.202479	0.079452	2	0
A0R5H1	Transcriptional regulator, Crp/Fnr family protein OS=Mycobacterium smegmatis (strain ATCC 700084 / mc(2)155) OX=246196 GN=MSMEG_6189 PE=4 SV=1 UPId=UP000000757 PPId=UP000000757 - [A0R5H1_MYCS2]	MSMEG_6189	0.407877	0.242041	17	2.64575
A0R576	Lsr2 protein OS=Mycobacterium smegmatis (strain ATCC 700084 / mc(2)155) OX=246196 GN=MSMEG_6092 PE=4 SV=1 UPId=UP000000757 PPId=UP000000757 - [A0R576_MYCS2]	MSMEG_6092	0.2687	0.024041	11.5	4.94975
A0R4D0	Uncharacterized protein MSMEG_5790/MSMEI_5637 OS=Mycobacterium smegmatis (strain ATCC 700084 / mc(2)155) OX=246196 GN=MSMEG_5790 PE=1 SV=1 UPId=UP000000757 PPId=UP000000757 - [Y5790_MYCS2]	MSMEG_5790 MSMEI_5637	0.259438	0.176412	1.66667	0.57735
Q3I5Q7	HBHA-like protein OS=Mycobacterium smegmatis (strain ATCC 700084 / mc(2)155) OX=246196 GN=MSMEG_0919 PE=4 SV=1 UPId=UP000000757 PPId=UP000000757 - [Q3I5Q7_MYCS2]	MSMEG_0919	0.359865	0.144737	23.6667	16.8028
A0R7F9	30S ribosomal protein S6 OS=Mycobacterium smegmatis (strain ATCC 700084 / mc(2)155) OX=246196 GN=rpsF PE=1 SV=1 UPId=UP000000757 PPId=UP000000757 - [RS6_MYCS2]	rpsF MSMEG_6897 MSMEI_6713	0.425787	0.350706	11	6.08276
A0QX01	FeS assembly ATPase SufC OS=Mycobacterium smegmatis (strain ATCC 700084 / mc(2)155) OX=246196 GN=sufC PE=4 SV=1 UPId=UP000000757 PPId=UP000000757 - [A0QX01_MYCS2]	sufC MSMEG_3124	0.227746	0.007209	12.5	0.707107
A0R7F6	50S ribosomal protein L9 OS=Mycobacterium smegmatis (strain ATCC 700084 / mc(2)155) OX=246196 GN=rplI PE=1 SV=1 UPId=UP000000757 PPId=UP000000757 - [RL9_MYCS2]	rplI MSMEG_6894 MSMEI_6710	0.355059	0.179711	12	2.82843
A0QSF9	50S ribosomal protein L14 OS=Mycobacterium smegmatis (strain ATCC 700084 / mc(2)155) OX=246196 GN=rplN PE=1 SV=1 UPId=UP000000757 PPId=UP000000757 - [RL14_MYCS2]	rplN MSMEG_1465 MSMEI_1429	0.197823	0.04163	6.5	3.53553
A0QQA8	Aspartate aminotransferase OS=Mycobacterium smegmatis (strain ATCC 700084 / mc(2)155) OX=246196 GN=MSMEG_0688 PE=4 SV=1 UPId=UP000000757 PPId=UP000000757 - [A0QQA8_MYCS2]	MSMEG_0688	0.17901	0.161335	8	2.64575
A0QW02	RNA polymerase sigma factor SigA OS=Mycobacterium smegmatis (strain ATCC 700084 / mc(2)155) OX=246196 GN=sigA PE=1 SV=1 UPId=UP000000757 PPId=UP000000757 - [A0QW02_MYCS2]	sigA MSMEG_2758	0.303237	0.114244	19.5	2.12132
A0R200	ATP synthase subunit beta OS=Mycobacterium smegmatis (strain ATCC 700084 / mc(2)155) OX=246196 GN=atpD PE=1 SV=1 UPId=UP000000757 PPId=UP000000757 - [ATPB_MYCS2]	atpD MSMEG_4936 MSMEI_4809	0.294596	0.082315	7	5.19615
Q9ZHC5	DNA-binding protein HU homolog OS=Mycobacterium smegmatis (strain ATCC 700084 / mc(2)155) OX=246196 GN=hup PE=3 SV=1 UPId=UP000000757 PPId=UP000000757 - [DBH_MYCS2]	hup hlp MSMEG_2389 MSMEI_2329	0.734527	0.829233	11.6667	2.08167
A0QWW4	Triosephosphate isomerase OS=Mycobacterium smegmatis (strain ATCC 700084 / mc(2)155) OX=246196 GN=tpiA PE=3 SV=1 UPId=UP000000757 PPId=UP000000757 - [A0QWW4_MYCS2]	tpiA MSMEG_3086	0.217805	0.13236	8.33333	3.51188
A0QYD5	Uncharacterized protein OS=Mycobacterium smegmatis (strain ATCC 700084 / mc(2)155) OX=246196 GN=MSMEG_3620 PE=4 SV=1 UPId=UP000000757 PPId=UP000000757 - [A0QYD5_MYCS2]	MSMEG_3620	0.23003	0.021609	3	1.41421
A0QWQ9	Chorismate synthase OS=Mycobacterium smegmatis (strain ATCC 700084 / mc(2)155) OX=246196 GN=aroC PE=3 SV=1 UPId=UP000000757 PPId=UP000000757 - [AROC_MYCS2]	aroC MSMEG_3030 MSMEI_2955	0.331036	0.167274	2.5	0.707107
A0R203	ATP synthase subunit b-delta OS=Mycobacterium smegmatis (strain ATCC 700084 / mc(2)155) OX=246196 GN=atpFH PE=1 SV=1 UPId=UP000000757 PPId=UP000000757 - [ATPFD_MYCS2]	atpFH atpF atpH MSMEG_4939 MSMEI_4812	0.367315	0.219563	47	9.89949
A0QW35	Clp amino terminal domain protein OS=Mycobacterium smegmatis (strain ATCC 700084 / mc(2)155) OX=246196 GN=MSMEG_2792 PE=4 SV=1 UPId=UP000000757 PPId=UP000000757 - [A0QW35_MYCS2]	MSMEG_2792	0.52259	0.47979	7.66667	4.6188
A0QTQ8	DEAD/DEAH box helicase OS=Mycobacterium smegmatis (strain ATCC 700084 / mc(2)155) OX=246196 GN=MSMEG_1930 PE=3 SV=1 UPId=UP000000757 PPId=UP000000757 - [A0QTQ8_MYCS2]	MSMEG_1930	0.224201	0.029368	9.5	2.12132
A0QNG7	FHA domain protein OS=Mycobacterium smegmatis (strain ATCC 700084 / mc(2)155) OX=246196 GN=MSMEG_0035 PE=4 SV=1 UPId=UP000000757 PPId=UP000000757 - [A0QNG7_MYCS2]	MSMEG_0035	0.173728	0.041137	6.5	3.53553
A0QP86	Aldehyde dehydrogenase family protein OS=Mycobacterium smegmatis (strain ATCC 700084 / mc(2)155) OX=246196 GN=MSMEG_0309 PE=3 SV=1 UPId=UP000000757 PPId=UP000000757 - [A0QP86_MYCS2]	MSMEG_0309	0.136822	0.091067	6.5	4.94975
A0QSG4	50S ribosomal protein L6 OS=Mycobacterium smegmatis (strain ATCC 700084 / mc(2)155) OX=246196 GN=rplF PE=1 SV=1 UPId=UP000000757 PPId=UP000000757 - [RL6_MYCS2]	rplF MSMEG_1470 MSMEI_1434	0.407729	0.29558	10	4.24264
A0QVM4	Transcription termination/antitermination protein NusA OS=Mycobacterium smegmatis (strain ATCC 700084 / mc(2)155) OX=246196 GN=nusA PE=3 SV=1 UPId=UP000000757 PPId=UP000000757 - [A0QVM4_MYCS2]	nusA MSMEG_2625	0.379467	0.421863	15.6667	3.78594
A0QV28	Nitrogen regulatory protein P-II OS=Mycobacterium smegmatis (strain ATCC 700084 / mc(2)155) OX=246196 GN=MSMEG_2426 PE=3 SV=1 UPId=UP000000757 PPId=UP000000757 - [A0QV28_MYCS2]	MSMEG_2426	0.120538	0.098822	4	2.82843
A0R3M4	Succinate--CoA ligase [ADP-forming] subunit beta OS=Mycobacterium smegmatis (strain ATCC 700084 / mc(2)155) OX=246196 GN=sucC PE=1 SV=1 UPId=UP000000757 PPId=UP000000757 - [SUCC_MYCS2]	sucC MSMEG_5525 MSMEI_5373	0.360898	0.24783	12	2.82843
A0QSE0	30S ribosomal protein S17 OS=Mycobacterium smegmatis (strain ATCC 700084 / mc(2)155) OX=246196 GN=rpsQ PE=1 SV=1 UPId=UP000000757 PPId=UP000000757 - [RS17_MYCS2]	rpsQ MSMEG_1445 MSMEI_1409	0.215503	0.044014	5.5	2.12132
A0QU93	Dihydroxyacetone kinase, DhaK subunit OS=Mycobacterium smegmatis (strain ATCC 700084 / mc(2)155) OX=246196 GN=dhaK PE=4 SV=1 UPId=UP000000757 PPId=UP000000757 - [A0QU93_MYCS2]	dhaK MSMEG_2123	0.145884	0.04557	4	2.82843
A0QSZ3	Isocitrate dehydrogenase, NADP-dependent OS=Mycobacterium smegmatis (strain ATCC 700084 / mc(2)155) OX=246196 GN=MSMEG_1654 PE=1 SV=1 UPId=UP000000757 PPId=UP000000757 - [A0QSZ3_MYCS2]	MSMEG_1654	0.24904	0.100861	16	7.07107
A0R2Q4	Fasciclin domain protein OS=Mycobacterium smegmatis (strain ATCC 700084 / mc(2)155) OX=246196 GN=MSMEG_5196 PE=4 SV=1 UPId=UP000000757 PPId=UP000000757 - [A0R2Q4_MYCS2]	MSMEG_5196	0.451028	0.435453	4	1.73205
A0QPE7	Oxidoreductase, short chain dehydrogenase/reductase family protein OS=Mycobacterium smegmatis (strain ATCC 700084 / mc(2)155) OX=246196 GN=MSMEG_0372 PE=1 SV=1 UPId=UP000000757 PPId=UP000000757 - [A0QPE7_MYCS2]	MSMEG_0372	0.222234	0.041062	10.3333	7.50555
A0QSD8	50S ribosomal protein L16 OS=Mycobacterium smegmatis (strain ATCC 700084 / mc(2)155) OX=246196 GN=rplP PE=1 SV=1 UPId=UP000000757 PPId=UP000000757 - [RL16_MYCS2]	rplP MSMEG_1443 MSMEI_1407	0.14648	0.041549	4.5	2.12132
A0R7J6	R3H domain-containing protein OS=Mycobacterium smegmatis (strain ATCC 700084 / mc(2)155) OX=246196 GN=MSMEG_6941 PE=4 SV=1 UPId=UP000000757 PPId=UP000000757 - [A0R7J6_MYCS2]	MSMEG_6941	0.087082	0.123153	9.5	6.36396
A0R6V8	CAIB/BAIF family protein OS=Mycobacterium smegmatis (strain ATCC 700084 / mc(2)155) OX=246196 GN=MSMEG_6689 PE=4 SV=1 UPId=UP000000757 PPId=UP000000757 - [A0R6V8_MYCS2]	MSMEG_6689	0.112328	0.084124	3	0
A0QQQ1	Superoxide dismutase [Cu-Zn] OS=Mycobacterium smegmatis (strain ATCC 700084 / mc(2)155) OX=246196 GN=sodC PE=3 SV=1 UPId=UP000000757 PPId=UP000000757 - [A0QQQ1_MYCS2]	sodC MSMEG_0835	0.155855	0.009272	1.5	0.707107
A0QW71	Transcriptional accessory protein OS=Mycobacterium smegmatis (strain ATCC 700084 / mc(2)155) OX=246196 GN=MSMEG_2839 PE=4 SV=1 UPId=UP000000757 PPId=UP000000757 - [A0QW71_MYCS2]	MSMEG_2839	0.206525	0.06485	21	5.65685
A0QYX0	UvrABC system protein B OS=Mycobacterium smegmatis (strain ATCC 700084 / mc(2)155) OX=246196 GN=uvrB PE=3 SV=1 UPId=UP000000757 PPId=UP000000757 - [A0QYX0_MYCS2]	uvrB MSMEG_3816	0.14858	0.015036	9	1.41421
A0R656	HTH cro/C1-type domain-containing protein	MSMEG_6431	0.13763	0.027868	6	1.41421
A0QUV7	Electron transfer flavoprotein, alpha subunit OS=Mycobacterium smegmatis (strain ATCC 700084 / mc(2)155) OX=246196 GN=etfA PE=4 SV=1 UPId=UP000000757 PPId=UP000000757 - [A0QUV7_MYCS2]	etfA MSMEG_2352	0.298325	0.201549	31	16.9706
A0QS44	Transcription termination/antitermination protein NusG OS=Mycobacterium smegmatis (strain ATCC 700084 / mc(2)155) OX=246196 GN=nusG PE=3 SV=1 UPId=UP000000757 PPId=UP000000757 - [A0QS44_MYCS2]	nusG MSMEG_1345	0.159011	0.161969	3.33333	1.52753
A0R3I9	50S ribosomal protein L32 OS=Mycobacterium smegmatis (strain ATCC 700084 / mc(2)155) OX=246196 GN=rpmF PE=1 SV=1 UPId=UP000000757 PPId=UP000000757 - [RL32_MYCS2]	rpmF MSMEG_5489 MSMEI_5337	0.125584	0.036624	18.5	2.12132
A0QV03	50S ribosomal protein L28 OS=Mycobacterium smegmatis (strain ATCC 700084 / mc(2)155) OX=246196 GN=rpmB PE=1 SV=1 UPId=UP000000757 PPId=UP000000757 - [A0QV03_MYCS2]	rpmB MSMEG_2400	0.159881	0.094953	3	1
A0R2U8	Fumarate hydratase class II OS=Mycobacterium smegmatis (strain ATCC 700084 / mc(2)155) OX=246196 GN=fumC PE=1 SV=1 UPId=UP000000757 PPId=UP000000757 - [A0R2U8_MYCS2]	fumC MSMEG_5240	0.218114	0.10668	11	8.48528
A0R3L1	Magnesium chelatase OS=Mycobacterium smegmatis (strain ATCC 700084 / mc(2)155) OX=246196 GN=MSMEG_5512 PE=4 SV=1 UPId=UP000000757 PPId=UP000000757 - [A0R3L1_MYCS2]	MSMEG_5512	0.264334	0.17229	11	7.07107
A0QQV4	Aldehyde dehydrogenase OS=Mycobacterium smegmatis (strain ATCC 700084 / mc(2)155) OX=246196 GN=MSMEG_0889 PE=3 SV=1 UPId=UP000000757 PPId=UP000000757 - [A0QQV4_MYCS2]	MSMEG_0889	0.249359	0.156342	23	8.48528
A0QTR2	ATP-binding protein OS=Mycobacterium smegmatis (strain ATCC 700084 / mc(2)155) OX=246196 GN=MSMEG_1934 PE=4 SV=1 UPId=UP000000757 PPId=UP000000757 - [A0QTR2_MYCS2]	MSMEG_1934	0.1195	0.027013	3	1.41421
A0QXC6	Uncharacterized protein OS=Mycobacterium smegmatis (strain ATCC 700084 / mc(2)155) OX=246196 GN=MSMEG_3253 PE=4 SV=1 UPId=UP000000757 PPId=UP000000757 - [A0QXC6_MYCS2]	MSMEG_3253	0.233473	0.135792	1.5	0.707107
Q9AFI5	Single-stranded DNA-binding protein OS=Mycobacterium smegmatis (strain ATCC 700084 / mc(2)155) OX=246196 GN=ssb PE=1 SV=1 UPId=UP000000757 PPId=UP000000757 - [SSB_MYCS2]	ssb MSMEG_6896 MSMEI_6712	0.225323	0.126171	6	1.41421
A0R2D5	Putative O-methyltransferase MSMEG_5073/MSMEI_4947 OS=Mycobacterium smegmatis (strain ATCC 700084 / mc(2)155) OX=246196 GN=MSMEG_5073 PE=1 SV=1 UPId=UP000000757 PPId=UP000000757 - [Y5073_MYCS2]	MSMEG_5073 MSMEI_4947	0.117731	0.024364	7.5	0.707107
A0QYE7	6-phosphogluconate dehydrogenase, decarboxylating OS=Mycobacterium smegmatis (strain ATCC 700084 / mc(2)155) OX=246196 GN=gnd PE=3 SV=1 UPId=UP000000757 PPId=UP000000757 - [A0QYE7_MYCS2]	gnd MSMEG_3632	0.194276	0.08462	29	8.48528
A0R730	Glycerol-3-phosphate dehydrogenase OS=Mycobacterium smegmatis (strain ATCC 700084 / mc(2)155) OX=246196 GN=MSMEG_6761 PE=3 SV=1 UPId=UP000000757 PPId=UP000000757 - [A0R730_MYCS2]	MSMEG_6761	0.08993	0.059858	17	2.82843
A0QQH7	Adenylosuccinate synthetase OS=Mycobacterium smegmatis (strain ATCC 700084 / mc(2)155) OX=246196 GN=purA PE=1 SV=1 UPId=UP000000757 PPId=UP000000757 - [PURA_MYCS2]	purA MSMEG_0759 MSMEI_0743	0.113652	0.023011	5.5	4.94975
A0QNZ9	Uncharacterized protein OS=Mycobacterium smegmatis (strain ATCC 700084 / mc(2)155) OX=246196 GN=MSMEG_0222 PE=4 SV=1 UPId=UP000000757 PPId=UP000000757 - [A0QNZ9_MYCS2]	MSMEG_0222	0.11033	0.020085	9.5	6.36396
A0R197	ATP-dependent Clp protease proteolytic subunit OS=Mycobacterium smegmatis (strain ATCC 700084 / mc(2)155) OX=246196 GN=clpP PE=3 SV=1 UPId=UP000000757 PPId=UP000000757 - [A0R197_MYCS2]	clpP MSMEG_4672	0.061729	0.087299	7.5	3.53553
A0QTS8	Uncharacterized protein OS=Mycobacterium smegmatis (strain ATCC 700084 / mc(2)155) OX=246196 GN=MSMEG_1950 PE=4 SV=1 UPId=UP000000757 PPId=UP000000757 - [A0QTS8_MYCS2]	MSMEG_1950	0.097174	0.036606	3.5	0.707107
A0QQX7	3-hydroxybutyryl-CoA dehydrogenase OS=Mycobacterium smegmatis (strain ATCC 700084 / mc(2)155) OX=246196 GN=MSMEG_0912 PE=4 SV=1 UPId=UP000000757 PPId=UP000000757 - [A0QQX7_MYCS2]	MSMEG_0912	0.217594	0.191642	5	1
A0QQV2	Uncharacterized protein OS=Mycobacterium smegmatis (strain ATCC 700084 / mc(2)155) OX=246196 GN=MSMEG_0887 PE=4 SV=1 UPId=UP000000757 PPId=UP000000757 - [A0QQV2_MYCS2]	MSMEG_0887	0.100547	0.024847	1	0
A0QYG9	Protein translocase subunit SecA 2 OS=Mycobacterium smegmatis (strain ATCC 700084 / mc(2)155) OX=246196 GN=secA2 PE=1 SV=1 UPId=UP000000757 PPId=UP000000757 - [SECA2_MYCS2]	secA2 MSMEG_3654 MSMEI_3567	0.083518	0.047549	7	4.24264
A0QSM2	Cutinase OS=Mycobacterium smegmatis (strain ATCC 700084 / mc(2)155) OX=246196 GN=MSMEG_1528 PE=3 SV=1 UPId=UP000000757 PPId=UP000000757 - [A0QSM2_MYCS2]	MSMEG_1528	0.094786	0.031566	5.5	0.707107
A0R2A4	ATP-dependent RNA helicase DeaD OS=Mycobacterium smegmatis (strain ATCC 700084 / mc(2)155) OX=246196 GN=deaD PE=3 SV=1 UPId=UP000000757 PPId=UP000000757 - [A0R2A4_MYCS2]	deaD csdA MSMEG_5042	0.228943	0.142408	9.66667	3.78594
A0QYT3	Phenylalanine--tRNA ligase beta subunit OS=Mycobacterium smegmatis (strain ATCC 700084 / mc(2)155) OX=246196 GN=pheT PE=3 SV=1 UPId=UP000000757 PPId=UP000000757 - [A0QYT3_MYCS2]	pheT MSMEG_3777	0.139047	0.033597	14	2.82843
A0QSD6	50S ribosomal protein L22 OS=Mycobacterium smegmatis (strain ATCC 700084 / mc(2)155) OX=246196 GN=rplV PE=1 SV=1 UPId=UP000000757 PPId=UP000000757 - [RL22_MYCS2]	rplV MSMEG_1441 MSMEI_1405	0.220171	0.135375	17.6667	7.63763
A0QZ54	Proteasome-associated ATPase OS=Mycobacterium smegmatis (strain ATCC 700084 / mc(2)155) OX=246196 GN=mpa PE=1 SV=1 UPId=UP000000757 PPId=UP000000757 - [ARC_MYCS2]	mpa MSMEG_3902 MSMEI_3813	0.128923	0.02115	18	1.41421
A0QZ40	Sec-independent protein translocase protein TatA OS=Mycobacterium smegmatis (strain ATCC 700084 / mc(2)155) OX=246196 GN=tatA PE=3 SV=1 UPId=UP000000757 PPId=UP000000757 - [TATA_MYCS2]	tatA MSMEG_3887 MSMEI_3797	0.098013	0.022279	2	0
A0QPJ1	Uncharacterized protein OS=Mycobacterium smegmatis (strain ATCC 700084 / mc(2)155) OX=246196 GN=MSMEG_0416 PE=4 SV=1 UPId=UP000000757 PPId=UP000000757 - [A0QPJ1_MYCS2]	MSMEG_0416	0.099454	0.018161	4	0
A0QWW3	Phosphoglycerate kinase OS=Mycobacterium smegmatis (strain ATCC 700084 / mc(2)155) OX=246196 GN=pgk PE=1 SV=1 UPId=UP000000757 PPId=UP000000757 - [PGK_MYCS2]	pgk MSMEG_3085 MSMEI_3007	0.128641	0.024616	3.5	2.12132
A0QU00	Short chain dehydrogenase OS=Mycobacterium smegmatis (strain ATCC 700084 / mc(2)155) OX=246196 GN=MSMEG_2026 PE=3 SV=1 UPId=UP000000757 PPId=UP000000757 - [A0QU00_MYCS2]	MSMEG_2026	0.09634	0.020402	4.5	0.707107
A0QNF6	Peptidyl-prolyl cis-trans isomerase OS=Mycobacterium smegmatis (strain ATCC 700084 / mc(2)155) OX=246196 GN=MSMEG_0024 PE=3 SV=1 UPId=UP000000757 PPId=UP000000757 - [A0QNF6_MYCS2]	MSMEG_0024	0.129585	0.026639	2	0
A0QQ05	Succinic semialdehyde dehydrogenase OS=Mycobacterium smegmatis (strain ATCC 700084 / mc(2)155) OX=246196 GN=MSMEG_0582 PE=3 SV=1 UPId=UP000000757 PPId=UP000000757 - [A0QQ05_MYCS2]	MSMEG_0582	0.100618	0.01236	5	1.41421
A0QVQ8	Alanine dehydrogenase OS=Mycobacterium smegmatis (strain ATCC 700084 / mc(2)155) OX=246196 GN=ald PE=1 SV=1 UPId=UP000000757 PPId=UP000000757 - [DHA_MYCS2]	ald MSMEG_2659 MSMEI_2596	0.07895	0.042874	9	0
A0R0W7	Sulfate-binding protein OS=Mycobacterium smegmatis (strain ATCC 700084 / mc(2)155) OX=246196 GN=MSMEG_4533 PE=4 SV=1 UPId=UP000000757 PPId=UP000000757 - [A0R0W7_MYCS2]	MSMEG_4533	0.228165	0.170198	8.5	0.707107
A0QVP0	Enoyl-CoA hydratase OS=Mycobacterium smegmatis (strain ATCC 700084 / mc(2)155) OX=246196 GN=MSMEG_2641 PE=1 SV=1 UPId=UP000000757 PPId=UP000000757 - [A0QVP0_MYCS2]	MSMEG_2641	0.08977	0.024106	6	1.41421
A0R0Y9	Elongation factor 4 OS=Mycobacterium smegmatis (strain ATCC 700084 / mc(2)155) OX=246196 GN=lepA PE=3 SV=1 UPId=UP000000757 PPId=UP000000757 - [A0R0Y9_MYCS2]	lepA MSMEG_4556	0.086289	0.02885	9	2.82843
A0QTT5	Uncharacterized protein OS=Mycobacterium smegmatis (strain ATCC 700084 / mc(2)155) OX=246196 GN=MSMEG_1957 PE=4 SV=1 UPId=UP000000757 PPId=UP000000757 - [A0QTT5_MYCS2]	MSMEG_1957	0.127082	0.028897	5.5	4.94975
A0QXZ5	Thiol peroxidase OS=Mycobacterium smegmatis (strain ATCC 700084 / mc(2)155) OX=246196 GN=tpx PE=3 SV=1 UPId=UP000000757 PPId=UP000000757 - [A0QXZ5_MYCS2]	tpx MSMEG_3479	0.15206	0.064773	2	0
A0QT18	Uncharacterized protein OS=Mycobacterium smegmatis (strain ATCC 700084 / mc(2)155) OX=246196 GN=MSMEG_1680 PE=4 SV=1 UPId=UP000000757 PPId=UP000000757 - [A0QT18_MYCS2]	MSMEG_1680	0.188227	0.116002	3	1.41421
A0QQJ4	F420-dependent glucose-6-phosphate dehydrogenase OS=Mycobacterium smegmatis (strain ATCC 700084 / mc(2)155) OX=246196 GN=fgd PE=1 SV=2 UPId=UP000000757 PPId=UP000000757 - [FGD_MYCS2]	fgd fgd1 MSMEG_0777 MSMEI_0761	0.362221	0.363134	15	8.48528
A0R2I1	Ferredoxin OS=Mycobacterium smegmatis (strain ATCC 700084 / mc(2)155) OX=246196 GN=MSMEG_5122 PE=4 SV=1 UPId=UP000000757 PPId=UP000000757 - [A0R2I1_MYCS2]	MSMEG_5122	0.079501	0.035086	1	0
A0R096	GTP cyclohydrolase 1 type 2 homolog OS=Mycobacterium smegmatis (strain ATCC 700084 / mc(2)155) OX=246196 GN=MSMEG_4307 PE=3 SV=1 UPId=UP000000757 PPId=UP000000757 - [A0R096_MYCS2]	MSMEG_4307	0.083939	0.028509	14	5.65685
A0QQA2	Uncharacterized protein OS=Mycobacterium smegmatis (strain ATCC 700084 / mc(2)155) OX=246196 GN=MSMEG_0682 PE=4 SV=1 UPId=UP000000757 PPId=UP000000757 - [A0QQA2_MYCS2]	MSMEG_0682	0.051564	0.072923	1.5	0.707107
A0QUG7	ZbpA protein OS=Mycobacterium smegmatis (strain ATCC 700084 / mc(2)155) OX=246196 GN=MSMEG_2201 PE=4 SV=1 UPId=UP000000757 PPId=UP000000757 - [A0QUG7_MYCS2]	MSMEG_2201	0.07535	0.038514	2	1.41421
A0QTM6	Succinyl-CoA:3-ketoacid-coenzyme A transferase 1 OS=Mycobacterium smegmatis (strain ATCC 700084 / mc(2)155) OX=246196 GN=MSMEG_1898 PE=4 SV=1 UPId=UP000000757 PPId=UP000000757 - [A0QTM6_MYCS2]	MSMEG_1898	0.202317	0.141081	5	4.24264
A0QV52	Adenosylmethionine--8-amino-7-oxononanoate transaminase OS=Mycobacterium smegmatis (strain ATCC 700084 / mc(2)155) OX=246196 GN=MSMEG_2450 PE=3 SV=1 UPId=UP000000757 PPId=UP000000757 - [A0QV52_MYCS2]	MSMEG_2450	0.082992	0.026798	4	1.41421
A0QPS6	Glucosidase OS=Mycobacterium smegmatis (strain ATCC 700084 / mc(2)155) OX=246196 GN=MSMEG_0502 PE=3 SV=1 UPId=UP000000757 PPId=UP000000757 - [A0QPS6_MYCS2]	MSMEG_0502	0.085165	0.02351	3	1.41421
A0R417	Citrate synthase OS=Mycobacterium smegmatis (strain ATCC 700084 / mc(2)155) OX=246196 GN=gltA PE=3 SV=1 UPId=UP000000757 PPId=UP000000757 - [A0R417_MYCS2]	gltA MSMEG_5672	0.193954	0.132225	8	2.82843
A0R0S4	Decaprenyl diphosphate synthase OS=Mycobacterium smegmatis (strain ATCC 700084 / mc(2)155) OX=246196 GN=uppS PE=1 SV=1 UPId=UP000000757 PPId=UP000000757 - [DPDS_MYCS2]	uppS MSMEG_4490 MSMEI_4379	0.079214	0.029765	5	5.65685
A0QSP9	30S ribosomal protein S9 OS=Mycobacterium smegmatis (strain ATCC 700084 / mc(2)155) OX=246196 GN=rpsI PE=1 SV=1 UPId=UP000000757 PPId=UP000000757 - [RS9_MYCS2]	rpsI MSMEG_1557 MSMEI_1520	0.137649	0.052988	6.5	0.707107
A0R102	30S ribosomal protein S20 OS=Mycobacterium smegmatis (strain ATCC 700084 / mc(2)155) OX=246196 GN=rpsT PE=1 SV=1 UPId=UP000000757 PPId=UP000000757 - [RS20_MYCS2]	rpsT MSMEG_4571 MSMEI_4459	0.087032	0.017126	3.5	2.12132
A0QWK7	Histidine--tRNA ligase OS=Mycobacterium smegmatis (strain ATCC 700084 / mc(2)155) OX=246196 GN=hisS PE=3 SV=1 UPId=UP000000757 PPId=UP000000757 - [A0QWK7_MYCS2]	hisS MSMEG_2976	0.110572	0.016967	9	8.48528
A0R235	Acetyltransferase OS=Mycobacterium smegmatis (strain ATCC 700084 / mc(2)155) OX=246196 GN=MSMEG_4972 PE=4 SV=1 UPId=UP000000757 PPId=UP000000757 - [A0R235_MYCS2]	MSMEG_4972	0.076744	0.029598	1.5	0.707107
A0QQC1	Monooxygenase OS=Mycobacterium smegmatis (strain ATCC 700084 / mc(2)155) OX=246196 GN=MSMEG_0702 PE=4 SV=1 UPId=UP000000757 PPId=UP000000757 - [A0QQC1_MYCS2]	MSMEG_0702	0.084768	0.018224	2.5	2.12132
A0QYV0	Uncharacterized protein OS=Mycobacterium smegmatis (strain ATCC 700084 / mc(2)155) OX=246196 GN=MSMEG_3795 PE=4 SV=1 UPId=UP000000757 PPId=UP000000757 - [A0QYV0_MYCS2]	MSMEG_3795	0.089994	0.008533	1.5	0.707107
A0QWT6	Lipoprotein OS=Mycobacterium smegmatis (strain ATCC 700084 / mc(2)155) OX=246196 GN=MSMEG_3058 PE=3 SV=1 UPId=UP000000757 PPId=UP000000757 - [A0QWT6_MYCS2]	MSMEG_3058	0.160548	0.116869	3.33333	2.3094
A0R067	Aminomethyltransferase OS=Mycobacterium smegmatis (strain ATCC 700084 / mc(2)155) OX=246196 GN=gcvT PE=3 SV=1 UPId=UP000000757 PPId=UP000000757 - [A0R067_MYCS2]	gcvT MSMEG_4278	0.082697	0.018063	5	2.82843
A0R087	3-methyl-2-oxobutanoate hydroxymethyltransferase OS=Mycobacterium smegmatis (strain ATCC 700084 / mc(2)155) OX=246196 GN=panB PE=3 SV=1 UPId=UP000000757 PPId=UP000000757 - [A0R087_MYCS2]	panB MSMEG_4298	0.101602	0.00907	7.5	0.707107
A0QT32	Uracil phosphoribosyltransferase OS=Mycobacterium smegmatis (strain ATCC 700084 / mc(2)155) OX=246196 GN=upp PE=3 SV=1 UPId=UP000000757 PPId=UP000000757 - [A0QT32_MYCS2]	upp MSMEG_1694	0.130833	0.051096	2.5	0.707107
A0R6K9	Acyl-CoA dehydrogenase OS=Mycobacterium smegmatis (strain ATCC 700084 / mc(2)155) OX=246196 GN=MSMEG_6585 PE=4 SV=1 UPId=UP000000757 PPId=UP000000757 - [A0R6K9_MYCS2]	MSMEG_6585	0.074586	0.02726	4	4.24264
A0QSM3	Cutinase OS=Mycobacterium smegmatis (strain ATCC 700084 / mc(2)155) OX=246196 GN=MSMEG_1529 PE=3 SV=1 UPId=UP000000757 PPId=UP000000757 - [A0QSM3_MYCS2]	MSMEG_1529	0.078729	0.020548	2.5	0.707107
A0R4Q0	Putative succinate-semialdehyde dehydrogenase [NADP(+)] OS=Mycobacterium smegmatis (strain ATCC 700084 / mc(2)155) OX=246196 GN=gabD2 PE=3 SV=1 UPId=UP000000757 PPId=UP000000757 - [GABD2_MYCS2]	gabD2 MSMEG_5912 MSMEI_5752	0.111034	0.025208	9	0
A0QVS6	Uncharacterized protein OS=Mycobacterium smegmatis (strain ATCC 700084 / mc(2)155) OX=246196 GN=MSMEG_2679 PE=4 SV=1 UPId=UP000000757 PPId=UP000000757 - [A0QVS6_MYCS2]	MSMEG_2679	0.073026	0.028246	4	1.41421
A0QYR3	TPR-repeat-containing protein OS=Mycobacterium smegmatis (strain ATCC 700084 / mc(2)155) OX=246196 GN=MSMEG_3754 PE=4 SV=1 UPId=UP000000757 PPId=UP000000757 - [A0QYR3_MYCS2]	MSMEG_3754	0.472967	0.539125	9.5	9.19239
A0QVX6	Uncharacterized protein MSMEG_2731/MSMEI_2664 OS=Mycobacterium smegmatis (strain ATCC 700084 / mc(2)155) OX=246196 GN=MSMEG_2731 PE=1 SV=1 UPId=UP000000757 PPId=UP000000757 - [Y2731_MYCS2]	MSMEG_2731 MSMEI_2664	0.118836	0.038398	17.5	4.94975
A0QXC0	Branched-chain amino acid ABC transporter substrate-binding protein OS=Mycobacterium smegmatis (strain ATCC 700084 / mc(2)155) OX=246196 GN=MSMEG_3247 PE=4 SV=1 UPId=UP000000757 PPId=UP000000757 - [A0QXC0_MYCS2]	MSMEG_3247	0.112728	0.03102	4	0
A0QTE3	Putative thiosulfate sulfurtransferase OS=Mycobacterium smegmatis (strain ATCC 700084 / mc(2)155) OX=246196 GN=MSMEG_1809 PE=4 SV=1 UPId=UP000000757 PPId=UP000000757 - [A0QTE3_MYCS2]	MSMEG_1809	0.230018	0.169022	6	3.60555
A0QSD5	30S ribosomal protein S19 OS=Mycobacterium smegmatis (strain ATCC 700084 / mc(2)155) OX=246196 GN=rpsS PE=1 SV=1 UPId=UP000000757 PPId=UP000000757 - [RS19_MYCS2]	rpsS MSMEG_1440 MSMEI_1404	0.099977	0.013347	6	2.82843
A0R0B0	Pyruvate dehydrogenase E1 component OS=Mycobacterium smegmatis (strain ATCC 700084 / mc(2)155) OX=246196 GN=aceE PE=1 SV=1 UPId=UP000000757 PPId=UP000000757 - [ODP1_MYCS2]	aceE MSMEG_4323 MSMEI_4223	0.137751	0.067442	14	2.82843
A0R522	Biphenyl-2,3-diol 1,2-dioxygenase OS=Mycobacterium smegmatis (strain ATCC 700084 / mc(2)155) OX=246196 GN=MSMEG_6036 PE=3 SV=1 UPId=UP000000757 PPId=UP000000757 - [A0R522_MYCS2]	MSMEG_6036	0.044476	0.062898	2.5	2.12132
A0R3Y1	Uncharacterized protein OS=Mycobacterium smegmatis (strain ATCC 700084 / mc(2)155) OX=246196 GN=MSMEG_5635 PE=4 SV=1 UPId=UP000000757 PPId=UP000000757 - [A0R3Y1_MYCS2]	MSMEG_5635	0.149513	0.085937	5.5	2.12132
A0QX24	ATPase, MoxR family protein OS=Mycobacterium smegmatis (strain ATCC 700084 / mc(2)155) OX=246196 GN=moxR PE=4 SV=1 UPId=UP000000757 PPId=UP000000757 - [A0QX24_MYCS2]	moxR MSMEG_3147	0.066526	0.029913	6	1.41421
A0QS39	50S ribosomal protein L33 1 OS=Mycobacterium smegmatis (strain ATCC 700084 / mc(2)155) OX=246196 GN=rpmG1 PE=1 SV=1 UPId=UP000000757 PPId=UP000000757 - [RL331_MYCS2]	rpmG1 rpmG2 MSMEG_1339 MSMEI_1301	0.069585	0.022281	2.5	0.707107
A0R171	Pyruvate synthase OS=Mycobacterium smegmatis (strain ATCC 700084 / mc(2)155) OX=246196 GN=MSMEG_4646 PE=4 SV=1 UPId=UP000000757 PPId=UP000000757 - [A0R171_MYCS2]	MSMEG_4646	0.204016	0.239015	8	2
A0R6V7	Aldehyde dehydrogenase, thermostable OS=Mycobacterium smegmatis (strain ATCC 700084 / mc(2)155) OX=246196 GN=MSMEG_6687 PE=3 SV=1 UPId=UP000000757 PPId=UP000000757 - [A0R6V7_MYCS2]	MSMEG_6687	0.080033	0.006359	11	2.82843
A0QSG3	30S ribosomal protein S8 OS=Mycobacterium smegmatis (strain ATCC 700084 / mc(2)155) OX=246196 GN=rpsH PE=1 SV=1 UPId=UP000000757 PPId=UP000000757 - [RS8_MYCS2]	rpsH MSMEG_1469 MSMEI_1433	0.071628	0.018107	6	1.41421
A0R2Y1	Beta-ketoadipyl CoA thiolase OS=Mycobacterium smegmatis (strain ATCC 700084 / mc(2)155) OX=246196 GN=MSMEG_5273 PE=3 SV=1 UPId=UP000000757 PPId=UP000000757 - [A0R2Y1_MYCS2]	MSMEG_5273	0.07845	0.008039	8.5	2.12132
A0QY23	Fructose-bisphosphate aldolase class-I OS=Mycobacterium smegmatis (strain ATCC 700084 / mc(2)155) OX=246196 GN=MSMEG_3507 PE=4 SV=1 UPId=UP000000757 PPId=UP000000757 - [A0QY23_MYCS2]	MSMEG_3507	0.116175	0.047088	5	2.82843
A0QVH9	4-hydroxy-3-methylbut-2-en-1-yl diphosphate synthase (flavodoxin) OS=Mycobacterium smegmatis (strain ATCC 700084 / mc(2)155) OX=246196 GN=ispG PE=3 SV=1 UPId=UP000000757 PPId=UP000000757 - [A0QVH9_MYCS2]	ispG MSMEG_2580	0.175199	0.132066	4.5	2.12132
A0QVM0	Proline--tRNA ligase OS=Mycobacterium smegmatis (strain ATCC 700084 / mc(2)155) OX=246196 GN=proS PE=1 SV=1 UPId=UP000000757 PPId=UP000000757 - [SYP_MYCS2]	proS MSMEG_2621 MSMEI_2559	0.068359	0.013811	14.5	3.53553
A0R1Y7	Probable acetyl-CoA acetyltransferase OS=Mycobacterium smegmatis (strain ATCC 700084 / mc(2)155) OX=246196 GN=MSMEG_4920 PE=1 SV=2 UPId=UP000000757 PPId=UP000000757 - [FADA4_MYCS2]	MSMEG_4920 MSMEI_4793	0.186176	0.152826	8	1.41421
A0QQ65	Extracellular solute-binding protein, family protein 5, putative OS=Mycobacterium smegmatis (strain ATCC 700084 / mc(2)155) OX=246196 GN=MSMEG_0643 PE=4 SV=1 UPId=UP000000757 PPId=UP000000757 - [A0QQ65_MYCS2]	MSMEG_0643	0.138248	0.177796	10.6667	5.68624
A0QT69	Dihydrolipoamide dehydrogenase OS=Mycobacterium smegmatis (strain ATCC 700084 / mc(2)155) OX=246196 GN=MSMEG_1735 PE=4 SV=1 UPId=UP000000757 PPId=UP000000757 - [A0QT69_MYCS2]	MSMEG_1735	0.06897	0.0083	8.5	2.12132
A0R066	Branched-chain-amino-acid aminotransferase OS=Mycobacterium smegmatis (strain ATCC 700084 / mc(2)155) OX=246196 GN=ilvE PE=1 SV=1 UPId=UP000000757 PPId=UP000000757 - [ILVE_MYCS2]	ilvE MSMEG_4276 MSMEI_4176	0.14287	0.096352	3	1.41421
A0QSK9	Two-component sensor histidine kinase OS=Mycobacterium smegmatis (strain ATCC 700084 / mc(2)155) OX=246196 GN=MSMEG_1515 PE=4 SV=1 UPId=UP000000757 PPId=UP000000757 - [A0QSK9_MYCS2]	MSMEG_1515	0.126659	0.074143	7	0
A0R617	Polyketide synthase OS=Mycobacterium smegmatis (strain ATCC 700084 / mc(2)155) OX=246196 GN=MSMEG_6392 PE=4 SV=1 UPId=UP000000757 PPId=UP000000757 - [A0R617_MYCS2]	MSMEG_6392	0.06335	0.014886	8.5	3.53553
A0QW27	Peptide-methionine (R)-S-oxide reductase OS=Mycobacterium smegmatis (strain ATCC 700084 / mc(2)155) OX=246196 GN=msrB PE=4 SV=1 UPId=UP000000757 PPId=UP000000757 - [A0QW27_MYCS2]	msrB MSMEG_2784	0.060373	0.018644	2	1.41421
A0QX96	Tryptophan synthase beta chain OS=Mycobacterium smegmatis (strain ATCC 700084 / mc(2)155) OX=246196 GN=trpB PE=3 SV=1 UPId=UP000000757 PPId=UP000000757 - [A0QX96_MYCS2]	trpB MSMEG_3220	0.137439	0.090408	4	4.24264
A0QQU1	Dihydrodipicolinate synthase OS=Mycobacterium smegmatis (strain ATCC 700084 / mc(2)155) OX=246196 GN=MSMEG_0877 PE=3 SV=1 UPId=UP000000757 PPId=UP000000757 - [A0QQU1_MYCS2]	MSMEG_0877	0.060027	0.015353	6.5	2.12132
A0R425	Glyoxalase family protein OS=Mycobacterium smegmatis (strain ATCC 700084 / mc(2)155) OX=246196 GN=MSMEG_5680 PE=4 SV=1 UPId=UP000000757 PPId=UP000000757 - [A0R425_MYCS2]	MSMEG_5680	0.068422	0.003478	5.5	3.53553
A0QVZ3	Iron-dependent repressor IdeR OS=Mycobacterium smegmatis (strain ATCC 700084 / mc(2)155) OX=246196 GN=MSMEG_2750 PE=4 SV=1 UPId=UP000000757 PPId=UP000000757 - [A0QVZ3_MYCS2]	MSMEG_2750	0.440415	0.524558	8.33333	1.52753
A0QR00	2,3-bisphosphoglycerate-dependent phosphoglycerate mutase OS=Mycobacterium smegmatis (strain ATCC 700084 / mc(2)155) OX=246196 GN=gpmA PE=3 SV=1 UPId=UP000000757 PPId=UP000000757 - [A0QR00_MYCS2]	gpmA MSMEG_0935	0.073303	0.004675	7	2.82843
A0R7F7	30S ribosomal protein S18 2 OS=Mycobacterium smegmatis (strain ATCC 700084 / mc(2)155) OX=246196 GN=rpsR2 PE=1 SV=1 UPId=UP000000757 PPId=UP000000757 - [RS182_MYCS2]	rpsR2 rpsR1 MSMEG_6895 MSMEI_6711	0.237361	0.236813	8	5.65685
A0QVT8	Acetyltransferase, gnat family protein OS=Mycobacterium smegmatis (strain ATCC 700084 / mc(2)155) OX=246196 GN=MSMEG_2691 PE=4 SV=1 UPId=UP000000757 PPId=UP000000757 - [A0QVT8_MYCS2]	MSMEG_2691	0.061588	0.011752	3	1.41421
A0QSG0	50S ribosomal protein L24 OS=Mycobacterium smegmatis (strain ATCC 700084 / mc(2)155) OX=246196 GN=rplX PE=1 SV=1 UPId=UP000000757 PPId=UP000000757 - [RL24_MYCS2]	rplX MSMEG_1466 MSMEI_1430	0.094353	0.035569	6	5.65685
Q9X5M0	Arginine--tRNA ligase OS=Mycobacterium smegmatis (strain ATCC 700084 / mc(2)155) OX=246196 GN=argS PE=3 SV=2 UPId=UP000000757 PPId=UP000000757 - [SYR_MYCS2]	argS MSMEG_4959 MSMEI_4832	0.166813	0.138749	7.5	4.94975
A0R103	DNA polymerase III, delta subunit OS=Mycobacterium smegmatis (strain ATCC 700084 / mc(2)155) OX=246196 GN=MSMEG_4572 PE=4 SV=1 UPId=UP000000757 PPId=UP000000757 - [A0R103_MYCS2]	MSMEG_4572	0.173303	0.148272	5	4.24264
A0QPJ7	Transferase OS=Mycobacterium smegmatis (strain ATCC 700084 / mc(2)155) OX=246196 GN=MSMEG_0422 PE=4 SV=1 UPId=UP000000757 PPId=UP000000757 - [A0QPJ7_MYCS2]	MSMEG_0422	0.111471	0.061398	2	0
A0QVU2	35 kDa protein OS=Mycobacterium smegmatis (strain ATCC 700084 / mc(2)155) OX=246196 GN=MSMEG_2695 PE=4 SV=1 UPId=UP000000757 PPId=UP000000757 - [A0QVU2_MYCS2]	MSMEG_2695	0.067864	2.23e-05	3	1.41421
A0R2Y5	Probable enoyl-CoA hydratase OS=Mycobacterium smegmatis (strain ATCC 700084 / mc(2)155) OX=246196 GN=MSMEG_5277 PE=3 SV=1 UPId=UP000000757 PPId=UP000000757 - [A0R2Y5_MYCS2]	MSMEG_5277	0.066103	0.001336	3.5	2.12132
A0R1C3	ABC-transporter protein, ATP binding component OS=Mycobacterium smegmatis (strain ATCC 700084 / mc(2)155) OX=246196 GN=MSMEG_4700 PE=4 SV=1 UPId=UP000000757 PPId=UP000000757 - [A0R1C3_MYCS2]	ettA MSMEG_4700	0.150435	0.120429	26.5	2.12132
A0QX85	Phosphoribosyl isomerase A OS=Mycobacterium smegmatis (strain ATCC 700084 / mc(2)155) OX=246196 GN=priA PE=3 SV=1 UPId=UP000000757 PPId=UP000000757 - [A0QX85_MYCS2]	priA hisA MSMEG_3209	0.066395	0.002369	6	0
A0R2B5	Short chain alcohol dehydrogenase OS=Mycobacterium smegmatis (strain ATCC 700084 / mc(2)155) OX=246196 GN=MSMEG_5053 PE=3 SV=1 UPId=UP000000757 PPId=UP000000757 - [A0R2B5_MYCS2]	MSMEG_5053	0.070201	0.010757	6	1.41421
A0R202	ATP synthase subunit alpha OS=Mycobacterium smegmatis (strain ATCC 700084 / mc(2)155) OX=246196 GN=atpA PE=1 SV=1 UPId=UP000000757 PPId=UP000000757 - [ATPA_MYCS2]	atpA MSMEG_4938 MSMEI_4811	0.192461	0.184242	12	4.24264
A0QSH8	Adenylate kinase OS=Mycobacterium smegmatis (strain ATCC 700084 / mc(2)155) OX=246196 GN=adk PE=1 SV=1 UPId=UP000000757 PPId=UP000000757 - [KAD_MYCS2]	adk MSMEG_1484 MSMEI_1448	0.267081	0.291664	8.5	3.53553
A0QXB0	ABC-type amino acid transport system, secreted component OS=Mycobacterium smegmatis (strain ATCC 700084 / mc(2)155) OX=246196 GN=MSMEG_3235 PE=3 SV=1 UPId=UP000000757 PPId=UP000000757 - [A0QXB0_MYCS2]	MSMEG_3235	0.210304	0.21182	5.5	2.12132
A0R239	Isochorismatase hydrolase OS=Mycobacterium smegmatis (strain ATCC 700084 / mc(2)155) OX=246196 GN=MSMEG_4976 PE=4 SV=1 UPId=UP000000757 PPId=UP000000757 - [A0R239_MYCS2]	MSMEG_4976	0.051074	0.007602	3	1.41421
A0R647	Ferritin BfrB OS=Mycobacterium smegmatis (strain ATCC 700084 / mc(2)155) OX=246196 GN=bfrB PE=1 SV=1 UPId=UP000000757 PPId=UP000000757 - [BFRB_MYCS2]	bfrB ftn MSMEG_6422 MSMEI_6254	0.104993	0.06971	6	1.41421
A0QV32	Signal recognition particle protein OS=Mycobacterium smegmatis (strain ATCC 700084 / mc(2)155) OX=246196 GN=ffh PE=3 SV=1 UPId=UP000000757 PPId=UP000000757 - [A0QV32_MYCS2]	ffh MSMEG_2430	0.205877	0.291154	21.5	2.12132
A0QTL8	3-phosphoshikimate 1-carboxyvinyltransferase OS=Mycobacterium smegmatis (strain ATCC 700084 / mc(2)155) OX=246196 GN=aroA PE=3 SV=1 UPId=UP000000757 PPId=UP000000757 - [A0QTL8_MYCS2]	aroA MSMEG_1890	0.028714	0.040608	20	1.41421
A0R4G4	Phosphoribosylformylglycinamidine synthase subunit PurL OS=Mycobacterium smegmatis (strain ATCC 700084 / mc(2)155) OX=246196 GN=purL PE=3 SV=1 UPId=UP000000757 PPId=UP000000757 - [A0R4G4_MYCS2]	purL MSMEG_5824	0.140468	0.198651	7	4.24264
A0R441	'Cold-shock' DNA-binding domain protein OS=Mycobacterium smegmatis (strain ATCC 700084 / mc(2)155) OX=246196 GN=MSMEG_5696 PE=4 SV=1 UPId=UP000000757 PPId=UP000000757 - [A0R441_MYCS2]	MSMEG_5696	0.030346	0.042915	16	2.82843
A0QT19	Endoribonuclease L-PSP superfamily protein OS=Mycobacterium smegmatis (strain ATCC 700084 / mc(2)155) OX=246196 GN=MSMEG_1681 PE=4 SV=1 UPId=UP000000757 PPId=UP000000757 - [A0QT19_MYCS2]	MSMEG_1681	0.035241	0.049838	1.5	0.707107
A0R196	ATP-dependent Clp protease ATP-binding subunit ClpX OS=Mycobacterium smegmatis (strain ATCC 700084 / mc(2)155) OX=246196 GN=clpX PE=3 SV=1 UPId=UP000000757 PPId=UP000000757 - [CLPX_MYCS2]	clpX MSMEG_4671 MSMEI_4553	0.022761	0.032189	8	4.24264
A0QSU4	Uncharacterized oxidoreductase MSMEG_1603/MSMEI_1564 OS=Mycobacterium smegmatis (strain ATCC 700084 / mc(2)155) OX=246196 GN=MSMEG_1603 PE=1 SV=1 UPId=UP000000757 PPId=UP000000757 - [Y1603_MYCS2]	MSMEG_1603 MSMEI_1564	0.026928	0.038082	6	1.41421
A0QQD0	Chaperone protein DnaJ OS=Mycobacterium smegmatis (strain ATCC 700084 / mc(2)155) OX=246196 GN=dnaJ PE=3 SV=1 UPId=UP000000757 PPId=UP000000757 - [A0QQD0_MYCS2]	dnaJ MSMEG_0711	0.684314	0.028184	18	1.41421
A0QQW8	Dihydrolipoyl dehydrogenase OS=Mycobacterium smegmatis (strain ATCC 700084 / mc(2)155) OX=246196 GN=lpdA PE=3 SV=1 UPId=UP000000757 PPId=UP000000757 - [A0QQW8_MYCS2]	lpdA MSMEG_0903	0.223394	0.067824	9.5	3.53553
A0QZ46	Proteasome subunit alpha OS=Mycobacterium smegmatis (strain ATCC 700084 / mc(2)155) OX=246196 GN=prcA PE=1 SV=1 UPId=UP000000757 PPId=UP000000757 - [PSA_MYCS2]	prcA MSMEG_3894 MSMEI_3804	0.372119	0.29488	4	1.41421
A0QSG1	50S ribosomal protein L5 OS=Mycobacterium smegmatis (strain ATCC 700084 / mc(2)155) OX=246196 GN=rplE PE=1 SV=1 UPId=UP000000757 PPId=UP000000757 - [RL5_MYCS2]	rplE MSMEG_1467 MSMEI_1431	0.076886	0.108733	7.5	2.12132

## Sheet: pNIT empty vector
Proteins identified by pulldown against empty pNIT vector (n≥2; score>0)
Accession	Protein Description	Gene Name	average norm score	sdev norm score	avg #PSMs	sdev #PSMs
A0QVD3	Putative carboxylesterase protein	MSMEG_2534	3.61412	5.11114	17.5	3.53553
A0QY94	Probable conserved transmembrane protein	MSMEG_3579	4.45811	6.30472	56	33.9411
A0QTU8	Propane 2-monooxygenase, hydroxylase component large subunit	mimA MSMEG_1971 MSMEI_1927	0.270503	0.468525	19.3333	10.504
A0R643	Prephenate dehydratase	pheA MSMEG_6418 MSMEI_6250	1.23513	2.13931	19.3333	20.502
A0QWS8	Integration host factor	MSMEG_3050	7.36656	9.65719	9	2.82843
